# Supplementary material for: Temporal metabolomic fingerprinting identifies adenine as a novel biomarker for early detection of Escherichia coli infection in broiler chickens
Source: Sci Rep. 2025 Aug 27;15:31580. doi: 10.1038/s41598-025-16873-x (PMC12391293; doi:10.1038/s41598-025-16873-x)
Supplement: Supplementary file 1 — Supplementary Material 1 [file 41598_2025_16873_MOESM1_ESM.xlsx]

## Sheet: Table S1A
Table S1A: Normalized and Processed Metabolite Data for E. coli-Infected and Control Groups (8 Hours)
Normalized and Processed Metabolite Data for E. coli-Infected and Control Groups (8 Hours)	S1	S2	S3	S4	S5	S6	S7	S8	S9	S10	S11	S12	S13	S14	S15	S16	S17	S18	S19	S20	S21	S22	S23	S24	S25	S26	S27	S28	S29	S30	S31	S32	S33	S34	S35	S36	S37	S38	S39	S40	S41	S42	S43	S44	S45	S46	S47	S48	S49
Label	Control	Control	Control	Control	Control	Control	Control	Control	Control	Control	Control	Control	Control	Control	Control	Control	Control	Control	Control	Control	Control	Control	Control	Control	Control	Control	Control	Control	Control	Control	E.coli	E.coli	E.coli	E.coli	E.coli	E.coli	E.coli	E.coli	E.coli	E.coli	E.coli	E.coli	E.coli	E.coli	E.coli	E.coli	E.coli	E.coli	E.coli
HexCer(d18:1/18:1)	0.211078	-0.376506	-0.0801264	-0.641386	0.498617	-1.50691	-0.2762	0.969002	-0.132845	-1.79742	-0.562863	1.59063	-1.59618	1.19428	0.514373	-1.98872	-0.438775	0.2719	-0.607114	0.110151	-0.100398	-0.161642	-1.52628	-1.69405	-1.78968	-0.811933	-0.475715	-0.410942	0.0138008	0.00860987	0.468117	1.51388	-0.0458146	-0.514422	1.49414	-1.44498	-0.737416	0.527239	-0.0618458	2.68221	1.74857	-1.07371	1.2757	-0.510867	0.783002	-0.44278	0.185162	0.228453	1.41774
HexCer(d18:1/24:1)	-0.952811	-0.781617	0.984035	-0.482094	-1.0325	-0.560169	-1.91538	0.0462481	-0.41599	-0.739185	-1.91693	0.332379	0.299236	-0.478118	-0.934332	-0.365262	-0.840966	-0.245641	-1.21551	-1.69391	0.54855	-0.847475	-1.37331	-0.0733687	-0.328949	-0.00231567	0.207112	0.731197	0.647321	0.518011	-0.346389	-0.58798	0.165189	0.487083	1.06669	-0.24605	-1.00394	0.776164	-0.819422	2.53604	-0.13604	0.905571	1.06389	-0.0524151	2.1245	0.102983	-0.838598	0.869534	0.812964
PC aa C24:0	-0.658378	0.980264	-0.7464	0.827081	-1.22398	0.148491	-0.163974	-0.735403	-0.125617	0.841275	-0.46289	1.09462	-0.545411	0.424718	-0.0206794	-0.990396	-1.04538	0.948045	0.151266	-0.316803	-0.852165	-2.07481	-2.1167	-0.557461	-0.52938	0.208394	-0.990396	-1.06428	-0.674257	0.686314	-0.624589	0.164657	1.02417	1.26988	-0.213817	-0.905087	0.374076	0.25977	-0.657151	0.8072	-0.473839	-0.119001	-0.026858	-0.318979	2.15836	0.211885	0.446327	1.4763	2.05304
Cer(d16:1/18:0)	0.125357	-0.740012	0.0192571	-0.335395	-0.556406	-0.745929	-1.05305	2.42586	-1.04813	-0.198993	-1.60748	0.252178	0.261525	-0.459284	-1.06256	-0.274849	-0.341124	-0.0675166	-0.767391	-1.2691	2.31313	-1.58198	-1.63247	0.247001	0.280849	-0.891445	-0.274849	-0.363912	0.106217	-0.292417	0.166085	-1.57226	0.297154	0.115033	0.661221	-0.172021	-0.633948	1.23207	0.126836	1.89193	0.347797	0.775511	0.886578	0.534462	1.63041	-1.10327	-0.578807	0.514234	0.995822
Cer(d16:1/20:0)	0.555266	0.157964	1.62362	-1.16056	-0.156252	0.763142	1.16848	1.60173	-0.015103	-1.09209	-0.654723	0.0688068	-0.860932	-1.22275	0.63751	0.249771	0.743224	-1.0261	-0.161096	-1.62923	-1.04653	0.313103	-0.19618	0.744421	0.732768	0.526056	-1.13017	0.5279	1.60413	1.23227	0.997826	-1.7814	1.9944	0.400359	0.612963	0.198412	1.1417	-0.373757	-0.92854	1.18539	-0.817628	-0.602933	-0.547182	-0.72393	-0.173808	1.15522	-1.28274	-0.734083	-0.492346
Cer(d16:1/22:0)	0.826918	-0.314372	0.131834	0.0310787	1.00191	0.91919	0.533634	1.02143	0.146966	-1.07665	0.529607	1.0348	-0.869734	0.582834	-0.388207	-1.11074	-1.14051	-1.01758	0.7299	-1.55744	0.879404	-0.901858	0.372254	0.957807	1.44923	-1.38777	-1.11074	-1.15075	-0.939518	-0.221018	-0.912618	-1.69363	0.869792	0.52274	0.985926	0.741087	-1.27208	-0.433636	1.57169	1.64304	-0.83097	-0.638786	0.958948	0.635129	-0.254648	-1.48294	0.800224	0.721568	1.07825
Cer(d16:1/24:0)	-0.875709	-0.156991	-0.93148	-1.1179	-1.23407	1.38569	-0.495311	0.924847	-1.49254	-1.0462	0.277139	-0.809045	-0.804132	-1.18302	-0.28647	1.17975	-1.12091	-0.977093	-0.0761006	0.584247	0.493605	-1.77314	0.743466	-0.811767	0.912327	-1.41018	0.0640675	0.345445	0.637882	-1.09531	1.30343	-0.0123513	1.63095	0.354912	1.24487	1.38658	-0.172914	0.783198	0.287002	0.991644	1.88121	1.3258	-0.47557	1.22301	-0.0845673	1.47042	-1.24585	-0.671295	1.2647
Cer(d18:2/22:0)	1.54293	-0.476564	-0.202258	0.818575	1.25513	0.436694	0.330553	0.529816	-1.7578	0.182795	-2.03624	-1.11041	1.33511	1.07926	0.615403	0.53537	-0.219595	0.392417	-1.61804	-0.279336	-1.28986	1.48097	-2.04868	-1.11299	0.723938	1.40225	1.1518	0.391408	0.584511	-1.38156	-1.15328	0.301969	0.787875	0.167775	-0.906744	-1.32162	0.83609	0.858465	0.730061	1.61433	0.592724	-0.849837	-0.794534	-0.96986	-0.424155	0.535504	0.430982	-0.979932	-0.740138
Cer(d18:2/24:0)	0.565315	-0.492018	-1.64266	0.869744	-0.244254	-2.00555	0.414701	0.445019	-0.27817	0.517384	0.59246	-0.699217	0.541768	-1.86961	0.223523	0.179139	-1.81358	0.863694	0.00501621	-0.107227	-0.504006	0.207493	-2.42593	-0.18034	0.562807	-0.327706	0.375492	-0.209954	2.04814	-0.480649	1.04917	-0.503482	-1.51087	0.666331	-0.407719	-0.229005	-1.95245	1.52445	0.118146	1.36189	1.65609	-1.28399	0.976978	0.364183	-0.878519	-0.670705	-0.467672	1.61495	0.107506
DG(17:0_17:1)	0.142771	-1.20321	-0.0930861	-0.798397	-0.354023	-0.671897	-0.912911	0.867558	-0.856213	0.1207	-2.1386	0.390344	0.195182	-0.274778	-0.782559	-0.460757	-0.468157	-0.211942	-1.36747	-0.981792	0.332695	-0.423023	-1.56695	0.517738	-0.0552584	-0.112959	-0.805315	-0.123451	0.262572	-0.0797192	-0.00771209	-1.37038	1.35584	-0.0766502	0.287028	0.31028	-0.700732	1.62919	-0.22204	2.38663	1.46205	0.339549	0.650055	1.40712	2.23385	-0.53841	-0.992479	0.946169	1.04371
Hex2Cer(d18:1/14:0)	0.474848	0.116259	0.270107	0.345942	1.01082	-1.04778	0.33319	0.360949	-0.130564	-3.22021	-0.94212	0.558016	0.847648	0.0309083	-0.230465	-0.323196	-0.235564	-0.396634	-0.192679	-0.771196	1.16108	-1.01353	0.24021	0.496494	0.130716	-0.0980969	0.610989	-0.0657888	0.321656	0.729454	-3.0507	-0.211914	-0.094119	-3.07441	-0.172666	0.536037	-0.68893	0.0924594	1.39074	0.691423	-0.144369	0.430826	0.254366	0.666485	0.46646	0.207504	-0.0534074	1.09293	-2.66541
HexCer(d16:1/22:0)	0.59249	-0.434917	-0.585231	-1.00228	-0.737258	0.767608	-0.130297	1.43836	0.435897	-2.19408	-0.341959	-0.196028	-0.604905	0.382832	0.254673	-0.662316	-0.0406931	-2.12347	0.537499	-1.01321	1.19904	0.113049	-0.298551	0.700569	1.41014	-0.0708478	-0.174088	-0.86828	1.17046	-1.02948	0.843365	-0.682907	-0.495631	-0.91722	0.350392	-2.1796	0.637885	0.745357	0.881959	2.19575	0.693761	0.53974	0.394078	0.741671	0.14893	0.0764878	0.418597	0.0875565	1.36903
HexCer(d18:1/23:0)	0.565293	-0.228333	0.459737	0.34165	-0.896687	-0.967643	-0.712103	-0.370856	-0.647492	-0.651279	-1.59922	0.02926	0.536748	-0.480211	-1.67376	-0.137826	-0.721992	-0.183149	-1.49789	-1.94225	0.445739	-1.20078	-1.69719	-0.123119	0.0471665	-0.631429	-0.134485	0.454497	0.644409	0.601798	0.512091	-0.930928	-0.185025	0.861842	1.03977	-0.395195	-1.1054	0.797644	-0.468429	2.51581	0.757977	0.401248	0.847133	0.287266	1.84441	-1.19304	-0.0418005	1.1258	1.46977
HexCer(d18:2/16:0)	-0.542382	-0.985165	-0.596672	-0.77814	-0.891223	-0.988192	1.55681	1.62929	-1.1428	-0.708347	0.185414	0.872586	-0.472706	-0.84153	0.155833	0.211702	-0.781072	-0.641073	1.39182	0.824543	-0.661905	-0.0235203	1.68547	-0.480138	1.23998	-1.06264	0.211702	1.92439	-0.552176	-0.75615	-0.521542	-1.41094	-0.454474	0.869733	-0.26818	-0.694546	0.107545	0.0239345	1.84943	0.361603	0.886476	-0.209697	-0.152862	2.03094	2.06733	-1.17102	-0.902685	-0.343394	-0.0969597
HexCer(d18:2/18:0)	0.660313	0.76033	-0.951675	-1.11553	-1.21764	0.86197	-0.275607	0.347641	-1.4448	-1.05251	0.318213	-0.844061	-0.839742	-1.17277	1.08781	-0.189016	-1.11818	-0.991766	-1.31511	-1.54689	0.895369	1.68584	1.05415	0.500189	0.727336	-0.00284745	1.15148	-1.1287	-0.0476789	-0.000940205	-0.883838	-1.68693	-0.823281	-0.907425	-0.655072	-1.04005	0.528008	-0.391319	0.315884	1.94157	1.7436	0.860237	1.5119	0.176336	-0.207271	0.766028	0.255282	1.63802	0.488549
HexCer(d18:2/20:0)	0.896171	-0.849215	-0.495827	-0.660897	-0.763762	-0.851969	1.6454	-0.489657	-0.992612	1.27282	-1.25291	-0.387414	-0.383063	-0.718559	-0.999331	-0.632717	-0.663564	-0.536216	0.271144	-1.09545	1.62642	1.66871	-1.26454	0.644258	-0.374069	1.8897	0.969479	-0.67417	-0.455352	-0.640894	1.37799	0.283396	0.797908	-0.451249	2.13511	-0.584857	-0.799852	0.0686942	-0.445755	0.375845	-0.342908	-0.143823	-0.0921243	-0.256023	0.254111	-1.01828	-0.774188	-0.265438	-0.0412742
HexCer(d18:2/22:0)	-0.357487	-0.816741	0.610877	-0.602015	2.16934	-0.819881	-0.982859	1.23575	-0.980246	1.22122	-1.27705	-0.29018	-0.285219	0.611787	-0.987907	-0.569883	1.06536	-0.459849	-0.83127	-1.0975	-0.481456	-1.26352	-1.29031	-0.292928	-0.274964	1.76664	2.60315	-0.617149	-0.367645	-0.579206	-0.335872	-1.25836	-0.26631	-0.362966	-0.0730864	-0.515311	-0.760455	0.229891	-0.356702	0.580116	-0.239432	-0.0124283	1.44155	1.19375	0.44131	1.66398	-0.731193	-0.151098	0.104501
HexCer(d18:2/23:0)	0.524684	-1.42445	-1.06988	-0.0243851	0.00384876	-1.42721	0.472494	2.78952	-1.56833	-1.1718	0.27266	-0.961099	-0.956734	0.722981	0.344222	-1.20723	1.34699	-0.227371	-1.43723	0.397817	1.50017	0.357875	0.480394	0.686931	0.487793	0.765208	1.09643	-1.24882	-1.02927	1.46792	1.85101	-0.0758804	1.39057	-1.02515	0.385681	0.0748829	0.401114	-0.503458	-1.01964	1.18808	0.611022	-0.716689	0.268345	0.456736	-0.317418	-1.59408	-1.34917	-0.838713	-0.613796
HexCer(d18:2/24:0)	-1.00898	0.185068	0.254278	0.146079	-0.589379	-0.795858	-1.41617	0.607568	-0.502962	-1.41501	0.0672044	0.138464	-0.717295	0.605117	-0.639686	0.305973	-0.667078	0.756871	-0.228638	-0.533449	1.79853	0.284056	-0.862469	1.51911	-1.22082	0.89231	-0.111982	0.433636	0.221113	0.80409	1.2193	0.32403	-0.739778	-3.92682	-0.240486	-0.369446	-0.960424	-1.47628	0.19293	2.04512	1.39536	-1.83972	-0.806622	0.568442	1.1354	0.100512	-0.195879	0.641033	1.67197
TG(16:0_37:3)	0.158199	0.459749	0.688459	-0.130509	1.07912	1.01772	0.466401	0.104176	1.00623	0.226837	1.21774	-0.0482795	0.447254	0.562956	0.301027	0.28387	0.52213	-0.285958	1.30375	1.25384	0.907296	-0.450028	1.31029	0.622747	0.169575	0.496839	1.17933	0.438023	-0.0579978	0.225537	0.865666	1.00714	-0.355744	-0.818365	-0.350357	0.78755	-0.447309	-0.491507	-0.713758	-2.24749	-1.03783	-0.97764	-1.19752	-1.51993	-1.10775	0.436187	0.544817	-1.80315	-0.938253
TG(16:1_28:0)	-0.736055	0.673365	-0.787215	-0.0935223	-1.06479	1.31962	1.59486	0.859662	0.971754	-0.89245	1.80446	-0.674905	-0.670398	0.216434	-1.30885	0.290315	-0.960983	-0.829055	-1.16652	-0.123828	-0.848686	1.96322	1.503	-0.677401	-0.66108	-1.22634	-0.929027	-0.971971	0.516571	-0.937498	-0.716417	1.97078	-0.653218	-0.741034	-0.477672	1.69163	1.62097	-0.202419	-0.735342	0.115754	-0.628799	-0.422564	-0.36901	-0.538793	-0.0103481	1.58026	1.61098	-0.548547	-0.316334
TG(16:1_30:1)	0.00994824	0.51301	-1.48871	0.0046431	0.544105	1.13011	1.11091	1.15096	1.04604	0.298382	1.49985	0.455328	0.144838	0.643771	0.195371	0.399221	0.756404	-0.0558737	0.936922	0.878512	0.662782	1.45497	1.55513	-0.744971	-0.462967	0.578375	0.512135	0.286419	0.569077	-0.493612	-0.804984	1.41386	-1.39551	-1.45659	-1.27341	1.02737	0.983775	-1.08196	-1.45263	-0.860651	-0.427877	-1.23508	-1.19783	-0.0559174	-0.948362	1.16589	0.932093	-1.32271	-1.16119
TG(16:1_32:0)	0.11886	0.0629332	0.13829	0.355845	0.722504	0.711727	1.24813	0.37791	0.894478	0.37718	1.18689	0.192123	0.134684	-0.0939795	0.149753	0.845557	0.754985	0.327552	1.07678	0.988322	0.113928	0.122813	1.31304	0.314881	0.148548	0.376218	0.802111	0.594248	0.517951	-0.605744	-0.0584332	0.342611	0.184596	-0.884596	-0.806839	1.09356	-0.773053	-0.611335	-0.613632	-2.62791	0.214917	-0.118505	-0.191561	0.439753	-2.7275	0.37957	0.234575	-0.345137	-2.96916
TG(16:1_32:1)	0.232119	-0.00251406	0.250298	0.214369	0.770269	0.948764	1.23257	0.28659	0.9428	0.580856	1.29568	0.273888	0.288181	0.48262	0.373749	0.908633	0.89057	0.62486	1.20143	1.04095	0.279537	0.163042	1.23424	0.473122	0.0606793	0.58658	0.851781	0.730203	0.727719	-0.141816	-0.0431723	0.139831	0.0162138	-1.2017	-1.05952	0.613602	-1.59023	-0.495416	-0.841661	-2.20124	-0.133963	-0.00794094	-0.301452	0.242995	-2.31117	0.237242	-0.0501376	-0.370864	-2.57791
TG(16:1_32:2)	0.168986	0.453047	-0.152328	-0.103496	0.42049	1.03991	1.08666	0.215904	0.898101	0.499751	1.3096	0.331237	0.229054	0.758413	0.571624	0.55771	0.581186	0.344229	0.783668	0.845166	0.450984	0.879464	1.20092	0.0232652	-0.247667	0.560748	0.352902	0.451148	0.761502	0.239104	0.284485	1.34665	-0.112299	-1.98515	-1.82148	1.14467	0.902022	0.486578	-0.425881	-1.45269	-0.293106	-1.78723	-1.75395	-0.78997	-1.53106	0.95129	0.827443	-0.791451	-1.72121
TG(16:1_33:1)	-0.879062	0.372793	-0.912848	-1.02578	0.75017	1.23499	1.48686	1.13213	1.12874	-0.982347	1.87091	-0.838678	-0.835702	0.451919	0.587467	0.586192	0.152947	-0.94048	-1.16334	-0.493811	0.409598	1.84933	1.32998	-0.840327	-0.829548	0.147543	-1.0065	-1.03486	-0.885157	-1.0121	0.360442	2.01721	-0.246113	-0.88235	-0.708424	1.64383	1.47601	0.3321	-0.878592	-0.316516	-0.80823	-0.67203	-0.636662	-0.748789	-0.399796	1.52406	1.74267	-0.75523	-0.601874
TG(16:1_34:0)	0.0999244	0.219526	0.282098	0.0643006	0.850455	0.932401	1.30362	0.123329	1.33367	0.405316	1.51106	0.183704	-0.136835	-0.318702	0.823488	1.19704	0.773054	0.199734	1.40337	1.28834	0.174562	-0.129091	1.86817	0.293148	0.0941777	0.545394	0.857873	0.731904	0.121383	-0.841784	-0.150413	0.210594	-0.231576	-1.85136	-0.979663	1.19311	-1.74076	-0.69982	-0.846795	-2.92155	0.0396164	-0.674294	-0.0734826	-0.143321	-2.16134	0.333186	-0.0407553	-0.723348	-1.89554
TG(16:1_34:1)	0.04993	0.253625	0.450576	-0.0241868	0.886545	1.03456	1.07659	0.151269	1.31196	0.716327	1.43565	0.274646	0.231111	0.201855	1.0922	1.06334	0.815083	0.496968	1.47951	1.46227	0.243033	-0.290569	1.76369	0.358808	0.237466	0.59881	1.10452	0.89674	0.354847	-0.484192	-0.20287	-0.461017	-0.531619	-1.54367	-1.04954	0.687103	-1.98549	-0.595157	-1.10375	-2.15772	-0.334286	-0.406733	-0.304383	-0.293817	-2.04296	0.172244	-0.340389	-0.591104	-2.39939
TG(16:1_34:2)	0.102954	0.268994	0.443469	-0.182156	0.665514	1.15127	1.09701	0.173412	1.13147	0.88229	1.38685	0.411534	0.332983	0.821509	1.37437	0.937676	0.876152	0.841506	1.45016	1.60539	0.443	0.03383	1.51833	0.586984	0.0220728	0.890248	1.12613	0.877038	0.590193	0.0343483	-0.225953	-0.554857	-0.816117	-1.34899	-0.931526	-0.000812798	-1.61214	-0.443204	-1.23115	-1.42018	-0.383849	-0.453094	-0.535871	-0.537083	-1.84089	0.0902473	-0.503901	-0.799951	-2.44174
TG(16:1_34:3)	0.21876	0.502923	0.248405	0.159694	0.30425	1.12105	1.12405	0.484721	1.05047	0.608604	1.09309	0.539191	0.718352	0.709566	0.931948	0.516487	0.656887	0.628938	0.950545	1.20306	0.265543	0.471358	1.17502	0.431579	-0.0369227	0.675702	0.926469	0.792529	0.387645	0.466924	0.0347368	0.431327	0.138471	-0.0855998	-1.83838	0.510491	-0.175785	-1.59667	-2.06465	-1.31727	0.0173898	0.186487	-1.74296	-1.89205	-1.428	0.735062	0.235603	-1.90062	-1.6967
TG(16:1_36:1)	0.139304	0.483921	0.615852	-0.168995	0.666114	0.529943	0.586347	0.362476	0.966259	0.480852	0.887743	0.357408	-0.0356692	0.0987069	1.52182	0.786713	0.384629	0.216844	1.07359	1.08936	0.438728	0.190735	1.29184	0.142072	0.419667	0.642206	0.642821	0.574212	0.0300213	-0.0781983	-0.00177197	-0.102665	-0.500356	-0.638614	-0.0488614	0.623708	-0.437561	-0.170404	-0.330788	-3.12016	-0.102183	-0.349245	0.0562774	-0.558672	-3.24877	0.451999	0.16515	-0.312683	-3.56085
TG(16:1_36:2)	0.208971	0.674534	0.971689	-0.417656	0.837046	1.05044	0.546695	0.338357	1.13568	0.891775	1.12856	0.698933	0.0460096	0.512738	2.40401	0.96304	0.577324	0.474041	1.51795	1.62503	0.533794	-0.0791626	1.73567	0.377637	0.314869	1.16099	0.970283	0.828728	0.14006	0.371683	-0.359346	-0.772771	-1.32767	-1.12072	-0.252051	-0.184965	-1.40511	-0.399685	-0.91226	-0.855446	-0.730709	-0.79987	-0.343383	-1.63014	-1.59473	0.00117435	-0.715442	-0.705467	-2.20558
TG(16:1_36:3)	-0.0402699	1.05448	0.347167	-0.711041	0.553011	1.15094	0.916736	0.149408	1.04372	0.385574	1.44366	0.239282	0.352509	0.507931	1.92097	0.372351	0.429444	0.381421	1.31097	2.26803	0.230752	-0.671581	2.24773	0.479161	-0.613487	0.92448	1.34825	1.08895	-0.230433	0.491453	-0.0427656	0.635191	-0.283286	-0.621064	-0.604928	0.217469	-0.301987	-0.538875	-1.07786	-0.753416	-0.786502	-1.15226	-0.764965	-1.97134	-0.892622	0.356212	0.353573	-1.10791	-1.73143
TG(16:1_36:4)	-0.201264	0.796257	-0.195867	-0.719653	0.7157	0.982088	1.60811	0.297035	1.11034	0.0943198	1.31545	-0.0910972	-0.297682	0.317613	1.29868	0.461082	0.460674	0.298843	1.32524	2.02585	0.612518	0.0240711	2.33893	0.682931	-0.464964	0.630782	0.883854	0.610322	0.0820567	-0.294446	0.251079	0.520189	0.140355	-0.89457	-1.12022	0.357173	-0.254571	-0.9442	-0.931502	-2.46541	-0.526366	-1.59326	-0.442231	-1.43437	-1.48075	0.387154	1.05576	-1.2554	-1.18895
TG(16:1_36:5)	-0.0726005	-0.00590141	-0.375854	-0.433501	0.582622	0.43733	0.279205	0.242769	0.334656	0.00223581	1.24022	0.495872	0.296103	0.0422403	1.47083	1.18203	0.461225	0.0615655	1.12599	1.10858	0.471561	0.240959	1.60282	0.713045	-0.370308	0.405904	0.63061	0.454823	1.02852	-0.0489183	0.676473	1.38702	0.94386	-0.358766	-1.70426	0.997397	0.307612	-1.31418	-0.370885	-0.863285	-1.91843	-1.62617	-1.55027	-1.79088	-1.04199	0.630583	0.840785	-1.8047	-1.47562
TG(16:1_38:3)	0.147289	0.573021	0.536625	0.0592154	0.27854	0.721116	-0.0397453	-0.422366	0.654026	0.364832	1.41802	0.919375	0.0477445	0.451307	2.03134	-0.780228	0.794995	-0.0825555	1.04965	1.75669	0.812359	0.710623	1.47807	0.0192975	-1.07335	1.41498	1.03767	-0.131206	0.447241	0.505539	0.0628035	-0.435666	-0.118089	-0.771098	-0.889112	0.552931	0.338822	0.608424	-0.815793	-1.78739	-0.505111	-0.470678	-1.21451	-0.737096	-1.9891	1.70863	-0.249356	0.41834	-2.47856
TG(16:1_38:4)	-0.573677	0.166515	0.248099	0.490076	0.427272	1.54573	0.182548	-0.466594	0.263724	0.737403	0.979134	-0.181804	-0.147953	0.894487	1.57274	0.723267	0.664045	0.104645	1.17099	0.989714	-0.887223	0.613595	1.04086	0.408824	-0.537795	0.181123	0.882091	0.838233	0.416246	0.970958	0.608973	1.18696	-0.65744	-0.696826	-1.77356	1.34376	1.13135	-1.31707	-0.373402	-0.789396	0.10523	-1.68216	-1.59335	-0.21881	-0.998529	0.728645	0.573683	-1.8911	-0.0586103
TG(16:1_38:5)	-1.62437	-0.114674	-0.115954	-0.926767	0.544174	0.875452	0.765736	-0.036259	0.747269	0.793004	1.40742	0.275105	-0.0300568	1.11234	1.86345	0.412339	1.02399	-0.603228	0.160071	1.2179	-1.21944	0.0612637	0.382431	-0.389081	-0.252335	-0.861135	0.997753	0.147054	-1.1967	0.35698	-0.0560998	0.787383	0.652048	-0.822306	-1.5054	0.599839	2.03626	-0.0239552	0.113155	1.02088	-0.893564	-1.43592	-0.818177	-1.14721	0.489891	0.679762	1.33635	-2.05025	-3.17325
TG(17:0_32:1)	-0.798287	0.779513	-0.848297	-1.01546	0.222308	1.04204	1.53284	1.14057	0.748232	-0.951169	2.0852	-0.73851	-0.734105	0.575662	-0.0358592	-0.986924	-0.196118	-0.889198	-1.21908	-0.0685751	0.538264	1.80829	0.811694	-0.740951	-0.724997	-1.27755	-0.986924	-1.0289	0.183312	-0.995204	0.478675	2.40084	0.270928	-0.803154	-0.545709	2.22884	1.49864	-0.276639	-0.79759	0.0343859	-0.693441	-0.491839	-0.439487	-0.605457	-0.0888831	1.73343	0.860598	-0.614991	-0.387995
TG(17:0_34:1)	0.264223	0.496879	0.261492	-0.321578	0.237018	0.763354	0.878183	0.826454	0.777395	-0.215225	1.55406	0.00585676	-0.128729	0.0930494	0.415899	0.635955	0.469965	-0.546381	0.868538	0.54199	-0.0175321	0.910341	1.15444	-0.0492821	-0.561728	0.323224	0.0892777	0.246976	-0.295226	-0.219168	0.243725	1.18857	0.286305	-0.358502	-2.61456	1.02107	0.402048	0.494855	-0.494918	-2.0973	0.53886	-2.56652	-0.337856	-0.0545649	-0.837404	0.87051	1.01101	-0.319316	-0.691632
TG(17:0_34:2)	-0.163534	0.719844	0.100276	-0.415011	0.983349	1.02367	1.46579	0.735945	0.533476	0.050113	1.50357	0.210768	-1.69482	0.723064	0.795793	0.52342	0.475823	-0.633218	0.425994	0.911517	0.0214772	0.962347	1.49694	-0.430023	0.0998412	0.626388	0.715784	0.280806	0.0357949	-0.217133	0.143167	1.63691	0.0599257	-1.77477	-1.47666	0.989665	0.546057	0.0453689	-1.76833	-0.804946	-0.424892	-1.41428	-1.35366	-1.54585	-0.947685	1.46256	1.13433	-0.458071	-1.29404
TG(17:0_34:3)	-0.547077	0.416326	-0.628303	-0.899808	-1.069	-1.21409	-1.44921	2.12497	0.656542	-0.795385	2.43755	-0.449989	-0.442834	-0.994651	-1.45649	-0.853457	-0.904194	-0.694733	-1.23052	1.478	-0.7259	1.53577	-0.12969	-0.453953	-0.42804	0.677864	-0.853457	-0.921639	-0.56173	-0.866906	-0.515898	2.40955	-0.415557	-0.554981	-0.136845	0.839264	0.997501	0.300172	-0.545945	0.805331	-0.376788	-0.0493504	0.0356774	-0.233886	0.60512	1.33446	1.83246	-0.249372	0.11931
TG(17:0_36:3)	-0.0846807	1.39177	0.396346	0.0635789	-0.0827331	0.674496	0.680695	-0.181153	0.482014	-0.661706	1.8461	-0.220201	0.289836	0.681406	1.20253	0.210577	0.787613	0.177849	0.499324	1.16247	0.0633721	-0.707592	1.41603	0.467863	-0.644394	0.282722	0.975463	0.831219	-0.0179761	0.0707492	-0.155233	1.78407	0.7627	0.327934	-0.232098	0.713977	0.475656	-0.26582	-0.199792	-2.36012	-0.476445	-1.11785	-0.623857	-1.06456	-0.755044	1.24718	0.661311	-1.02246	-0.0940325
TG(17:0_36:4)	-1.6796	1.30233	0.5595	-1.45716	1.15076	-0.187284	-0.146773	0.643988	0.0881206	-0.187191	1.59071	-0.821699	0.330554	0.623014	0.319027	-0.95776	1.17903	-0.688821	0.655123	1.92761	0.0478374	-1.76208	1.62253	0.293045	-0.405975	-0.291071	1.06164	0.43038	-0.344226	0.226933	0.430959	1.26618	0.507536	-0.312858	0.20289	0.237183	0.222259	-0.627829	-0.196355	-2.72137	-1.09161	-0.217766	-0.12918	-2.21261	-1.31761	0.733741	0.658387	-0.567354	-0.310526
TG(17:1_32:1)	-0.8097	0.860987	-0.858347	-1.02096	-1.12229	1.28883	1.60564	0.61604	1.0805	-0.958415	2.0999	-0.751553	-0.747268	0.394133	0.467279	0.282815	-1.02358	-0.898133	-1.21902	-1.44906	0.191961	1.74186	1.17212	-0.753927	-0.738408	-1.2759	-0.993195	-1.03403	0.548603	0.0348638	-0.791027	1.91353	-0.730932	-0.814434	-0.564007	2.00894	1.61203	0.744261	-0.809023	0.000274	0.582359	-0.511606	-0.460681	-0.622126	-0.119635	1.43834	1.34631	-0.631401	-0.410593
TG(17:1_34:1)	0.715181	0.643713	0.287281	0.151753	0.418859	1.07705	0.898584	0.748165	0.755897	0.441824	1.47598	0.0129474	-0.101734	0.385579	1.09612	0.436116	0.748678	-1.90269	0.480672	0.757774	0.216298	1.19975	1.23035	-1.79968	-0.219708	0.508781	0.0597528	0.393115	0.233971	-0.381565	-0.267894	1.46092	0.207201	-0.751756	-1.66402	1.34006	0.951967	0.22738	-0.133506	-0.550268	-0.542955	-1.62658	-1.59021	-1.70553	-1.34658	1.03912	0.951497	-0.721263	-1.55443
TG(17:1_34:2)	-1.31472	0.427049	-0.020928	-0.429785	0.335343	1.0482	0.77309	0.427536	1.0214	0.0194778	1.60914	-1.24108	0.173237	0.479605	1.0017	0.74435	0.405118	-1.4267	0.333803	0.900444	0.549981	1.28177	1.36743	-1.24409	-1.22444	0.62507	0.379773	0.48141	-1.32583	0.242894	-1.29107	1.52193	0.377477	-1.32071	-1.00359	1.62527	1.34811	-0.672149	-1.31386	-0.289028	-0.0268632	-0.937233	-0.872746	-1.07719	-0.440871	1.30448	1.46999	-1.08893	-0.809318
TG(17:1_34:3)	-0.510844	-1.47365	-0.62889	-1.02347	1.15312	0.84902	0.212925	-0.614141	-1.81645	-0.871712	1.93946	-0.369744	-0.359345	-1.16131	0.162166	-0.95611	-1.02985	-0.725433	-1.50411	0.320244	-0.77073	1.21612	-0.3064	-0.375505	-0.337846	0.314718	-0.95611	-1.0552	-0.532139	-0.975656	-0.46553	2.83263	-0.319704	-0.522331	0.0853523	1.50033	1.97614	0.720475	-0.509199	1.45463	-0.26336	0.212509	0.336081	-0.0556792	1.16366	0.731569	-1.29429	-0.0781842	0.457625
TG(17:1_36:3)	0.0129647	1.26604	0.274965	-0.110025	0.838656	0.157598	0.589131	1.63419	0.673416	0.138453	0.680141	-0.776248	0.360429	0.731044	0.965475	-0.317856	0.244937	-0.211336	0.493709	1.1264	1.12274	0.300408	1.34484	0.41656	-0.315951	-0.671009	1.07832	0.534646	-1.4035	0.38369	0.555466	1.5722	-0.413206	0.366297	-0.375084	0.379852	0.327618	-0.131966	-1.01872	-1.86823	-0.0247034	-2.6949	-0.231569	-0.72353	-2.06188	1.14198	1.52527	-0.657115	-0.638558
TG(17:1_36:4)	-0.483613	1.02346	0.0786055	0.669726	0.927582	0.0526613	0.453625	0.837719	1.32999	-1.00006	1.46012	0.852363	0.532891	-0.0953803	0.48786	-0.204977	-0.193837	0.313207	0.885362	1.19702	0.0999561	0.784467	1.50043	0.414515	-2.38497	-0.0264875	0.789362	0.333667	-0.407622	0.0798388	-0.263112	1.10597	0.457065	-0.135341	0.700806	0.542367	0.133505	-1.69825	-0.839096	-1.22187	-0.0128235	-0.559211	-0.0233355	-0.777534	0.489977	0.701434	0.476436	-2.21648	-1.8688
TG(18:1_26:0)	-1.51312	0.318448	-1.55852	-0.487505	0.513822	0.703749	1.05184	0.102065	1.24033	-1.65192	1.58949	-0.702928	0.236854	0.457127	0.585024	0.260936	1.01476	-1.59565	0.497993	-0.467524	0.523283	1.46262	1.53229	-1.46106	-1.44657	-0.139673	-0.265809	-0.0308094	0.360363	-0.246442	-0.112696	1.74264	0.261103	-1.51753	-1.28379	1.62223	0.924329	0.34752	-0.633809	0.293799	0.981489	-1.23488	0.386627	-1.33804	0.203595	1.01275	1.29236	0.125	-1.1406
TG(18:1_28:1)	-0.206564	0.761963	0.439129	-1.60571	-0.208759	0.840183	1.54265	1.06257	1.03942	0.234157	1.66571	0.357171	-1.30998	0.367143	0.585498	1.00777	0.778059	-0.550586	0.637649	0.0933327	0.0466415	1.25653	1.55193	-1.31718	-1.30041	0.56528	0.158213	-0.382553	0.385366	-0.144773	-0.40601	1.55162	0.370315	-1.38256	-1.11197	1.55639	0.906979	0.62686	-1.37671	-0.502244	-1.26724	-1.05534	-1.00032	-1.17476	-0.631809	0.997192	1.06075	-1.18479	-0.946197
TG(18:1_30:0)	-0.0199936	0.463368	0.25738	0.28253	0.577287	0.892159	0.871197	0.557465	0.99911	-0.159998	1.03852	-0.0761296	0.518412	0.0607202	0.709875	0.709237	0.450388	-0.0363267	0.862333	0.75477	0.0824846	0.742773	1.12782	-0.0260363	0.238386	0.140194	0.585544	0.558841	0.193137	0.273559	0.0192058	0.860471	0.385467	-0.512615	-2.09824	1.06168	0.503396	-1.92074	-0.160061	-1.71556	0.293491	-2.06271	-2.02817	0.226054	-1.79688	0.815105	0.747484	-0.0894096	-1.9942
TG(18:1_30:1)	-0.0192163	0.507036	0.461786	0.170932	0.698817	0.937929	0.883853	0.629737	1.12697	0.442941	1.20973	0.209	0.5929	0.109031	0.719355	0.887348	0.675165	0.368144	1.05436	1.01896	-0.0127554	0.445079	1.31775	0.307611	0.0367054	0.435378	0.483056	0.682975	0.483056	0.140149	-0.178712	0.57555	0.0312077	-0.893679	-0.481047	0.538729	-0.575803	-0.274061	-0.882681	-2.1381	-0.213641	-0.449444	-0.354156	-0.26542	-2.24963	0.643869	0.283705	-0.411684	-2.52024
TG(18:1_30:2)	0.09592	0.126864	0.309224	-0.198651	0.481989	1.15794	1.19377	0.44238	1.09585	0.542903	1.00534	0.556051	0.598168	0.558806	0.90844	0.821739	0.66074	0.543896	0.892211	1.03866	0.203349	0.691783	1.2067	0.302181	-0.0113063	0.687532	0.728926	0.518453	0.340676	0.182942	-0.289532	0.194585	-0.0668489	-0.768269	-0.635603	0.518241	-0.227508	-0.112257	-2.89491	-2.07122	-0.23949	-0.460045	-0.147957	-0.401278	-2.19326	0.420064	0.530737	-0.730934	-2.4894
TG(18:1_31:0)	0.0790409	0.599489	-1.02153	0.111035	0.71809	1.1042	1.31578	1.50068	0.55071	-1.12059	1.85403	0.197766	-0.911574	0.789085	-0.360899	0.0390059	-0.30362	-1.06092	-1.37857	-0.359426	0.671105	1.70532	1.38422	-0.918167	-0.902804	-0.0486906	-1.15502	-1.19544	-0.982064	-0.0229263	-0.954892	2.18221	0.465928	-0.978063	-0.730164	1.6937	1.10169	0.476057	-0.972706	-0.171581	-0.872418	-0.678292	-0.627882	-0.787697	-0.290279	1.37129	1.72669	-0.796877	-0.578299
TG(18:1_32:0)	-0.225977	0.276591	0.277375	0.175602	0.815683	0.685766	1.21586	-0.0314764	1.2011	0.0185305	1.52766	2.05333e-05	-0.267909	-0.738922	0.83421	1.18413	0.709733	-0.089728	1.57138	1.33796	0.0584922	-0.68359	2.04834	-0.00519882	0.256373	0.247396	0.959882	0.561998	-0.126256	-0.865809	-0.39483	0.30302	-0.360395	-1.36165	-1.02161	1.74671	-1.04565	-0.770848	-0.805851	-3.13979	-0.0293894	-0.833814	-0.139569	-0.0819631	-2.06455	0.524369	0.26186	-0.802625	-1.50161
TG(18:1_32:1)	0.182246	0.194443	0.521102	0.00228802	0.9684	1.08489	1.18301	0.18358	1.38218	0.544042	1.51519	0.381757	0.113654	0.196236	1.17155	1.03047	0.814659	0.434073	1.54253	1.47394	0.19354	-0.254504	1.71318	0.270964	0.229373	0.621694	1.06068	0.874542	0.342918	-0.409293	-0.287207	-0.467605	-0.671803	-1.52136	-0.92934	0.667401	-2.06101	-0.659551	-1.09726	-2.1216	-0.330909	-0.50967	-0.340848	-0.373564	-1.94556	0.215001	-0.31884	-0.593432	-2.30132
TG(18:1_32:2)	0.124135	0.353072	0.445046	-0.170673	0.638269	1.12117	1.0038	0.464846	0.952546	0.788047	1.19867	0.504208	0.304992	0.755373	1.21596	0.843642	0.688853	0.671566	1.28055	1.41601	0.435114	0.344632	1.41774	0.460466	0.227752	0.901233	0.93552	0.804236	0.527465	0.233274	-0.124811	-0.244757	-0.789494	-1.09715	-0.728675	0.406252	-0.95768	-0.167209	-1.0532	-1.07834	-0.301192	-0.56003	-0.541864	-0.727151	-2.26091	0.188234	-0.368414	-0.676993	-3.32661
TG(18:1_32:3)	-0.705637	1.26696	0.230797	-0.37452	0.755538	1.28116	0.916995	0.690305	0.754288	-0.326815	1.62678	-0.383092	0.0570568	0.486093	1.637	0.831825	0.238273	0.773	0.607902	1.49302	0.7757	-0.600546	1.50934	0.711124	-0.234421	-0.0850888	0.504041	0.360575	0.649245	-0.0181688	-0.670901	0.765653	0.110324	0.068221	-1.85876	1.04047	-1.15781	-0.155151	0.0621018	-1.90741	-0.99239	-2.02325	-0.245551	-1.85773	-0.889471	0.310992	0.818878	-1.52382	-1.41324
TG(18:1_33:0)	0.474868	0.414618	-0.405905	-1.48299	0.635305	0.92061	1.23291	0.95677	0.834308	-0.0618069	1.55471	0.191763	0.254637	0.104331	0.795153	0.220661	0.704623	-0.843594	0.426241	0.791371	0.324117	1.24741	1.24997	-1.87661	-0.112884	0.70456	0.239514	-0.441383	0.47698	-0.228595	0.205164	1.12781	0.511943	-0.344373	-0.654965	1.25373	0.980492	0.257128	-0.720319	-1.36975	-0.442177	-1.08331	-1.67954	-1.78804	-0.245682	0.970276	1.18585	-1.00712	-1.64587
TG(18:1_33:1)	0.288648	0.833157	0.0284434	0.0202554	0.720598	1.02057	0.769737	0.98944	0.94132	0.0872189	1.34008	-1.75096	0.470751	0.293617	1.20849	0.168458	0.509812	-0.189924	0.557879	0.740072	0.688754	0.900037	0.872372	-0.0784692	-0.0100672	0.309557	0.585415	0.641202	0.230717	0.474893	0.0515281	1.31982	0.606138	0.0960787	-1.62519	1.03595	0.589644	0.315555	-0.0232147	-1.24676	0.294154	-1.59004	-1.55589	-1.66416	-1.32717	1.06561	0.889208	-1.67038	-1.5223
TG(18:1_33:2)	0.471505	1.01092	0.135626	-0.756276	0.499889	0.703441	0.879104	0.0834246	0.929226	-0.101298	1.55897	0.0642301	-0.422239	0.323999	1.08939	-0.0420743	0.591268	-0.0982082	0.710641	1.11978	0.310353	1.01346	1.54215	0.251999	0.0745418	0.30046	0.700931	0.2646	0.107883	0.314912	-0.0443631	1.27162	0.229341	-0.287272	-0.0921584	0.86084	0.357711	0.26272	-0.530898	-1.37133	-0.418582	-2.0948	-2.02282	-2.251	-1.54081	0.828418	1.16439	-0.766292	-0.75225
TG(18:1_34:1)	0.072561	0.802572	1.1604	-0.273194	0.957558	0.7646	0.372379	0.00142939	1.62924	0.405715	1.22925	0.432116	0.0698036	-0.216638	2.33245	1.05209	0.428636	-0.0972812	1.54289	1.62896	0.0842978	-0.490384	1.88703	0.0641283	0.525077	0.476521	1.10951	0.803198	-0.508308	-0.283423	-0.408473	-0.485309	-1.07868	-1.03189	-0.276095	0.610959	-1.1168	-0.645982	-0.766758	-2.29657	-0.386981	-0.93164	-0.1913	-1.20108	-1.95246	0.377334	-0.15184	-0.51659	-1.91795
TG(18:1_34:2)	0.189427	0.859242	0.861001	-0.472124	0.773337	1.17541	0.587078	0.167935	1.22742	0.665868	1.25438	0.378983	0.308873	0.358626	2.42691	0.810292	0.574969	0.228375	1.3553	1.95564	0.353615	-0.347939	1.98787	0.359745	0.0942631	0.898336	1.16234	0.974183	-0.303465	0.311401	-0.349327	-0.124979	-0.874594	-0.77068	-0.420613	-0.0583204	-0.993671	-0.425179	-1.04763	-1.39786	-0.769689	-1.02201	-0.581646	-1.58648	-1.59939	0.245472	-0.0248816	-1.00088	-1.77846
TG(18:1_34:3)	-0.143842	1.01985	0.23701	-0.434018	0.586315	1.14642	1.03687	-0.0979348	1.13339	0.00339078	1.58342	-0.0680915	0.15698	0.00555338	1.63712	0.308447	0.682193	0.117608	1.15035	2.04002	0.256848	-0.828439	2.12792	0.296743	-0.445454	0.569688	1.30886	1.14239	-0.176686	0.338959	0.0613266	0.988365	-0.166658	-0.292591	-0.532053	0.40916	-0.369654	-0.572622	-0.815584	-1.80763	-0.645963	-1.27731	-0.526121	-1.5593	-1.62498	0.369707	0.781584	-1.46565	-1.26876
TG(18:1_34:4)	-0.00600602	-0.0757019	0.0957396	-0.259954	0.0211832	0.851416	1.27869	0.67045	0.587572	-0.0503242	2.0084	-0.269328	-0.412437	0.375073	1.17031	0.22085	0.419575	-0.134998	1.26728	1.78448	0.36132	0.234466	2.39135	0.19376	-0.501525	0.508513	0.160181	0.483316	-0.375631	-0.371504	0.302819	1.45111	-0.492375	-0.267932	-0.030155	1.02605	0.215763	0.764033	-0.17899	-2.05027	-0.883307	-0.889233	-0.680525	-1.47883	-0.374048	0.451293	0.627242	-1.25741	-1.60336
TG(18:1_35:2)	0.285121	0.700744	-0.132659	-0.148962	0.60251	0.569183	1.16339	0.279141	1.21035	0.309076	1.18446	-0.703088	0.128947	0.623495	1.31306	0.316731	0.796896	-0.355053	0.827584	1.37152	0.47025	0.535106	1.70271	0.32046	-0.259495	0.859165	0.546799	0.561549	0.208852	0.506035	-0.0682799	1.03428	-0.378068	-0.508685	0.0283979	0.397368	0.293771	-0.176536	-0.419087	-0.962646	-1.35936	-0.935706	-0.847517	-1.50922	-1.2034	0.774198	1.19564	-1.44136	-1.39509
TG(18:1_35:3)	-0.0340908	1.12454	0.350404	-0.323319	0.20117	0.921982	0.475705	0.869878	0.491723	0.0320127	1.49014	-0.0811502	0.413555	0.660179	0.622187	-0.0230178	0.477307	-0.721481	0.851924	0.806214	0.811807	1.25836	1.21891	0.376186	-0.191284	0.656729	0.800529	0.622433	0.1458	0.0276628	-0.104651	1.15286	-0.24802	0.405567	-0.188013	1.20952	1.04592	-0.0814267	-0.0223779	-1.7023	-1.48169	-1.02381	-1.07932	-0.374426	-1.87859	0.124885	1.3272	-1.39345	-0.926249
TG(18:1_36:0)	0.213903	0.566815	0.437558	0.17099	0.637573	0.148117	0.411618	1.03851	0.946087	-0.0622171	1.23062	-0.360614	-0.674334	-0.0713501	2.00596	0.59031	0.112925	-0.371165	1.06199	0.954959	-0.0368582	0.617587	1.2621	-0.295833	0.274586	0.656343	0.36172	0.411713	-0.493233	-0.00642533	-0.457582	1.14856	-0.180182	-0.806364	0.281155	0.891293	0.541338	-0.797434	-0.239362	-1.87551	-0.0381825	-0.957174	-0.0980265	-0.476072	-0.643204	0.734543	0.260935	-0.884687	-1.34255
TG(18:1_36:1)	0.187465	1.2544	1.08113	-0.108671	1.0655	0.50199	0.286906	0.35753	1.28599	0.322835	0.914086	0.196766	-0.451549	-0.423793	3.24392	0.613421	0.33805	-0.413163	1.19022	1.58735	0.251694	-0.556964	1.79564	0.104765	0.71163	0.556115	0.891252	0.458969	-0.69098	0.389144	-0.508298	0.123001	-1.48524	0.230055	0.39861	0.76346	-0.0176239	-0.849021	-0.302302	-1.58743	-0.431833	-1.24554	-0.138131	-1.39095	-1.87781	0.362859	-0.185462	-0.567319	-1.70919
TG(18:1_36:2)	0.277982	1.23991	1.03589	-0.535102	0.71391	0.871437	0.240523	0.368545	1.1281	0.709023	0.859652	0.495852	0.00587725	0.134624	3.12107	0.348648	0.364727	-0.0931139	1.19883	1.72111	0.336324	-0.575133	1.81421	0.439004	0.351761	0.898682	0.948561	0.851653	-0.450806	0.836158	-0.183182	0.131187	-1.40099	0.0375314	0.306768	-0.0412015	-0.0574837	-0.291591	-0.519901	-0.651427	-0.914755	-1.49207	-0.337358	-1.64194	-1.69742	0.0408021	0.0430917	-1.2192	-1.88011
TG(18:1_36:3)	0.211371	1.34721	0.706848	-0.312791	0.706314	0.791068	0.843932	0.575397	0.724669	-0.101127	1.58279	-0.0193469	0.189156	-0.106365	0.79735	0.0308101	0.444828	0.00493674	0.908531	1.80439	0.132762	-0.113035	2.09553	0.599431	-0.329647	0.45726	1.40751	0.941521	-0.520317	0.377627	0.149612	1.21421	-0.180148	0.108814	0.334307	0.306097	-0.269762	-0.292956	-0.646359	-2.84483	-1.12726	-1.50331	-0.428054	-0.652367	-1.93727	0.117365	1.1714	-1.54666	-1.00915
TG(18:1_36:4)	-0.203297	1.23933	0.444695	-0.295719	0.543708	0.738917	0.690023	0.533121	0.815143	-0.273848	1.61082	0.122249	0.10912	-0.213442	0.668913	0.184207	0.42233	-0.0213419	0.902783	1.65914	0.0962701	-0.0398456	1.9599	0.577332	-0.155495	0.495771	1.16992	1.04425	-0.35251	0.201343	0.219454	1.40231	-0.105825	-0.0157029	0.274784	0.401732	-0.544882	-0.343054	-0.429733	-3.66852	-1.02446	-1.1872	-0.277863	-0.713066	-2.10273	0.24237	1.04176	-1.47337	-0.944428
TG(18:1_36:5)	-0.0610861	0.900075	0.3339	-0.434498	0.574526	0.349234	0.567783	0.304152	0.56749	-0.203031	1.21559	0.20149	0.172186	0.0437724	0.874959	0.414735	0.380168	0.0233229	0.980843	1.2312	0.0829107	0.0638633	1.81145	0.561279	-0.196429	0.408804	1.06851	0.928636	-0.380607	0.20607	0.258972	1.18003	0.0629837	-0.00959219	0.322581	0.393025	-0.267686	-0.333846	-0.237873	-5.0905	-0.611476	-1.04431	-0.0987202	-0.623436	-1.60146	0.153579	1.04985	-1.61731	-0.677992
TG(18:1_36:6)	-0.0223012	0.742389	0.332585	0.0813307	0.572115	0.642964	0.663402	0.620808	0.75887	0.0213457	1.30214	0.152013	0.3939	0.418621	0.937834	0.711134	0.533697	0.171782	1.09843	1.17663	0.299236	-0.00484068	1.75076	0.503643	0.187409	0.545106	0.809171	0.915165	-0.197004	0.166071	0.328003	1.14219	0.267657	-0.0610956	0.332064	0.397575	0.0339618	-1.61469	-0.299074	-1.26216	-0.159286	-1.85861	0.0340659	-1.98739	-1.40188	0.10613	0.674043	-1.9982	-1.74091
TG(18:1_38:5)	-0.129464	0.0959436	-0.477397	-0.533726	-0.448525	0.157197	-0.896448	-1.52802	0.131774	0.0913669	-0.397927	-0.571533	-0.109783	0.535462	2.0364	-1.58977	0.122615	-0.686464	-0.259363	0.0365796	-0.353334	-2.15464	-0.320204	-0.665693	-0.0378468	-0.972538	-0.61584	-0.287411	-1.50005	0.259116	-0.147005	0.655961	-0.632408	-0.169917	0.139539	-0.306995	3.1937	0.474235	0.894524	3.2455	-0.476845	-0.661266	-0.216139	-1.41257	1.47745	0.849363	-0.0532697	0.146559	0.231316
TG(18:1_38:6)	-0.418801	-0.912264	-0.00402158	0.0241513	-0.474956	0.369237	0.131974	-0.394852	0.214343	-0.220931	-0.145188	-0.674349	-2.16549	1.18371	2.02524	0.164057	0.901021	-0.101428	0.321106	1.07935	-1.17336	-1.83168	0.539436	-0.405854	-0.321036	-0.468645	0.179246	0.679264	-0.6291	0.37878	0.776174	1.71268	-0.139663	0.130526	0.0341048	1.03749	2.74988	-1.38016	0.285979	0.92069	-0.63511	-2.84241	-0.512619	-1.13259	0.101659	1.38566	0.765091	-0.926342	0.0160456
TG(18:1_38:7)	-0.419087	1.2419	-0.226801	-0.919967	0.561309	-0.0137506	-0.0674719	-1.64714	0.78498	0.313448	0.844441	0.0738347	-1.04441	0.874148	0.343235	0.423523	0.117129	0.171821	0.61461	0.254428	0.413655	-1.1718	1.51206	-0.729015	-0.0524068	0.297186	-0.511117	0.210258	0.63644	-0.530085	0.121534	1.98536	0.479902	-0.478148	0.244392	0.542205	2.31155	-0.0356761	0.263834	0.874168	-0.173099	-2.09053	-0.385835	-1.46634	0.0676933	1.1177	1.06124	-0.88423	-0.690366
TG(18:2_28:0)	0.338324	1.01227	-0.342606	0.18019	-0.36528	0.724453	1.23683	1.22913	1.23257	-0.146242	1.50711	-1.20587	-1.20147	0.303655	0.702042	-0.227639	0.878048	-1.35625	-0.644032	-0.695356	0.688755	1.45411	0.977279	0.190918	-1.19238	-0.871563	-0.436826	-0.516448	-0.00765681	0.450544	-1.24636	1.67231	0.196492	-1.27038	-1.01345	1.68146	1.08295	1.02343	-1.26483	-0.434503	0.264855	-0.959685	-0.907438	-1.07308	-0.557529	1.74291	1.35613	-1.08259	-0.856048
TG(18:2_30:0)	0.345457	0.447809	0.447269	0.230994	0.459738	1.16276	0.824048	0.612559	1.02639	-0.426434	1.45269	0.145313	-0.0867835	0.059854	0.31745	0.215427	0.549082	-1.39012	0.542512	0.678674	0.21062	0.853621	1.22275	-0.766687	-0.561448	0.42896	-0.0937085	-0.00727852	0.243651	0.417064	-0.963098	1.50679	0.314387	-0.173792	-0.979178	1.11645	1.09658	-0.125909	-0.357471	-0.119966	0.0111237	-1.85684	-0.944672	0.113893	-0.924972	1.17112	0.873326	-0.428798	-2.56132
TG(18:2_30:1)	-1.61428	1.07672	0.098363	-0.162969	-0.266526	1.58147	1.31037	0.0863458	0.975912	-0.645047	1.55751	0.621024	0.168862	0.560825	0.0479979	-0.0117556	0.491821	-0.314355	0.467274	0.75661	-0.310899	1.38081	1.46084	-1.53259	-1.50985	-0.0671819	0.235083	0.488463	0.155673	0.381474	-1.58693	1.84479	0.561795	-0.431019	-1.25438	1.30783	-0.0766017	-0.870984	-1.61329	-0.427804	-0.295073	-1.17762	-1.10303	-1.33952	-0.60345	1.36199	1.11408	-1.3531	-1.02966
TG(18:2_31:0)	0.168428	0.861042	-0.0261779	0.420099	0.583179	1.02069	1.05544	1.02587	0.732095	-0.224893	1.6854	-1.79457	0.324534	0.598215	0.307352	0.336547	-0.579345	-0.292338	0.355646	0.579668	0.865708	0.962053	1.09893	-0.140306	-0.518661	0.378297	-0.531963	0.34838	0.362714	-0.639776	-0.717488	1.5642	0.474834	-0.756491	-1.65903	1.37805	1.04202	0.771316	-0.167408	-1.25121	0.162784	-1.62116	-1.58436	-1.70103	-0.310561	1.03519	1.22042	-0.000507408	-0.770588
TG(18:2_32:0)	-0.042758	0.766528	-0.18271	0.040453	0.432756	0.935814	1.25192	-0.188685	0.995857	-0.302989	1.84924	-0.436681	-0.0738336	-0.247561	0.162606	0.517717	0.564729	-0.481742	0.919971	1.69727	-0.242819	-0.33871	1.99625	0.103868	-0.403013	0.0494645	1.1862	0.507407	0.167929	-0.248909	-0.263848	1.16725	-0.218921	-0.15208	-0.409504	1.34239	0.754506	-0.465049	-1.01123	-3.06215	-0.371046	-0.818371	-0.627645	-0.506424	-1.59963	1.08609	0.596618	-0.952962	-0.991001
TG(18:2_32:1)	0.0728419	0.799069	0.12874	-0.304097	0.64653	1.66917	1.50234	-0.58272	1.30237	0.198115	2.05984	0.170638	0.463452	0.203554	0.873239	0.727011	1.11684	0.0492441	1.20407	1.73837	-0.185406	-0.216432	2.09191	0.197436	-0.799977	0.709208	1.2858	0.775845	0.0540261	-0.0888146	-0.322618	0.41772	-0.181253	-1.09184	-1.31433	0.380828	-0.311775	-0.913219	-1.02029	-1.78076	-0.658653	-0.268063	-0.689045	-0.771572	-1.29486	0.93487	0.228578	-0.543443	-1.68832
TG(18:2_32:2)	0.0684274	0.389408	0.0953083	-0.0779537	0.190616	0.850224	0.858647	0.222676	0.719224	0.30599	1.03441	0.266818	0.147208	0.639766	0.774065	0.491887	0.536433	0.298704	0.758822	1.01234	0.0739694	0.231623	1.06677	0.306032	-0.0621604	0.384033	0.470201	0.361785	0.430088	0.303744	0.503386	0.857214	0.274318	-0.428023	-0.0280458	0.946404	0.546249	-0.0904124	-0.348164	-2.53961	-0.126422	-0.332949	-0.177496	-0.198153	-2.64149	0.692181	0.430988	-0.230954	-2.88868
TG(18:2_33:0)	0.142946	0.757815	0.0543554	-0.412126	0.529557	0.683491	0.778869	1.06674	0.946486	-0.553322	1.38164	-1.61978	0.233789	0.406113	0.562502	0.268148	0.690534	-1.80468	0.153058	1.16835	0.221784	1.58372	1.20922	0.24926	-0.0135139	0.327896	0.456555	0.536666	-1.7042	-0.163498	0.0382709	1.05143	0.332482	-0.640623	-0.138635	1.25611	1.06768	0.276304	-1.69227	-0.671365	0.0139712	-1.31709	-1.25285	-1.45651	-0.822627	1.42577	1.39564	-1.46821	-1.18966
TG(18:2_33:1)	0.522809	1.05343	0.253084	-0.875126	0.0662558	0.585712	1.14534	0.617701	1.07399	0.0103765	1.00927	-0.71185	0.0733276	-0.0298801	0.751396	-0.0395535	0.740359	-0.469643	0.383154	1.35755	0.596684	0.0768497	1.35838	0.0407062	0.174905	0.580048	0.760653	0.61069	0.184659	-0.0306942	0.39501	1.52204	0.19226	-0.667729	0.133047	1.05751	0.709697	-0.592379	-0.215685	-1.85772	-0.135602	-2.50197	-0.568486	-1.18753	-0.37247	0.778505	0.671516	-0.457567	-1.27755
TG(18:2_33:2)	-0.671151	1.00763	-0.0534891	0.0363504	0.520949	-0.0435266	0.502153	0.357844	0.327042	0.559443	1.11294	-0.0466233	0.508325	-0.0951552	0.838751	0.0647784	0.48026	0.133688	0.658571	1.47938	0.403532	0.227339	1.17662	0.582208	-0.102064	0.161873	0.879411	0.503735	-0.336203	-0.381118	0.55941	1.09104	0.330775	-0.379052	-0.319166	0.767738	-0.340672	-0.503356	-0.0783601	-2.144	-0.75168	-2.88602	-0.27815	-0.382657	-0.142877	1.26416	1.48574	-0.437881	-0.258107
TG(18:2_34:0)	-0.0368699	1.10388	0.259273	0.194329	0.523052	0.939638	0.962873	-0.538584	1.05011	-0.504929	1.61579	-0.468559	0.00402893	-0.230967	1.26382	0.211606	0.43983	-0.751506	0.76774	1.74848	-0.225011	-0.298904	1.9199	0.0262255	-0.4157	0.212995	1.09624	0.192207	-1.19661	-0.392414	-0.477378	1.2156	0.0707409	-0.272809	-0.475517	1.25967	1.20038	-1.36527	-0.612638	-2.56374	-0.477742	-1.14145	-0.250926	-1.02811	-1.17352	1.25649	0.748703	-0.959206	-0.690167
TG(18:2_34:1)	0.0106686	1.16909	0.455783	-0.369244	0.806573	1.03718	0.892251	0.0678942	1.26282	-0.314136	1.59617	-0.172786	0.190166	-0.120052	0.914918	0.329186	0.572995	-0.242527	1.07651	2.01722	-0.246974	-0.795779	2.23872	0.181249	-0.320867	0.486059	1.42676	1.03412	-0.850385	0.171536	-0.204092	0.907283	-0.359274	-0.0648698	-0.115453	0.464	0.173276	-0.512146	-0.993647	-2.12647	-0.77385	-1.26146	-0.526264	-1.43032	-1.35422	0.700503	0.876285	-1.2652	-1.11307
TG(18:2_34:2)	-0.076804	1.09474	0.279503	-0.382038	0.731146	0.753458	0.960412	0.34905	0.764315	-0.296241	1.68601	-0.151593	-0.06356	0.00305738	0.964237	0.390364	0.283596	-0.259322	1.0634	2.01952	0.0060805	-0.327203	2.36527	0.47707	-0.32234	0.217867	1.30815	0.999089	-0.270332	-0.012172	0.0764902	0.852238	-0.28876	-0.214313	-0.311959	0.595298	-0.436077	-0.740536	-0.863152	-3.10722	-1.01069	-1.35765	-0.409039	-1.09526	-1.24225	0.550181	1.13834	-1.32582	-0.88588
TG(18:2_34:3)	-0.0360195	0.615634	0.110087	-0.120981	0.401518	0.45742	0.769388	0.475919	0.394035	-0.0351045	0.938585	0.0184676	0.00197597	0.0312252	0.852343	0.525602	0.485087	0.0880524	0.85624	1.20364	0.0862162	-0.155371	1.51923	0.370348	-0.0667842	0.219022	0.682608	0.780521	-0.0978087	0.0549714	0.335778	0.836731	0.134426	-0.155247	0.0135716	0.165606	-0.239258	-0.267942	-0.266611	-4.61388	-0.33757	-0.776714	-0.0675306	-0.325149	-0.639992	0.442172	0.878499	-0.875995	-0.589481
TG(18:2_34:4)	-1.52146	0.781121	0.453278	0.32685	0.565938	0.64354	0.878864	0.868033	0.458086	0.422517	1.29374	-1.47264	-1.46905	0.476117	1.01994	0.757556	0.600668	0.566079	0.90664	1.18587	0.560145	0.438276	1.25304	0.693364	-1.46161	0.41001	0.695749	0.888282	0.520633	0.409047	0.801276	1.24945	0.569682	-1.52543	-1.31521	1.13795	0.526433	-1.0955	0.573915	-0.84153	-1.43584	-1.27122	-1.22847	-1.364	-0.942186	0.615727	0.990403	-1.37178	-1.18643
TG(18:2_35:1)	0.021956	1.28353	0.14975	-0.380389	0.891255	1.22777	0.541414	0.67625	0.716531	-0.293283	0.782519	0.0573736	0.0489076	0.540122	0.365285	-0.664413	0.397436	0.0852055	0.937121	0.989398	0.805038	0.0835319	1.81026	0.46795	-0.0891698	0.0698129	0.888302	0.608525	0.25831	-0.0504089	0.333374	0.734339	0.180019	0.0776147	0.230296	0.949065	0.552471	-0.0508102	-0.602034	-3.13177	-0.741368	-1.12579	-0.240619	-1.05258	-3.32842	0.273393	0.980695	-1.02399	-1.68766
TG(18:2_35:2)	0.037452	0.703841	0.183393	-0.398143	0.779108	0.529252	0.958847	0.543975	0.66757	-0.29433	1.07893	-0.319599	0.527286	0.462671	0.800324	0.0531644	0.681017	-0.346072	0.782327	1.45212	0.194777	0.405977	1.48736	0.53476	-0.597585	0.262185	0.876813	0.685011	-0.52096	0.105225	0.189366	1.41471	0.267375	0.122985	0.101312	-0.0022187	0.225133	-0.291989	-0.83392	-2.44909	-0.431222	-0.898483	-0.420575	-0.87197	-2.65734	0.919637	1.20007	-1.01258	-0.558265
TG(18:2_35:3)	-1.53481	0.177256	0.190768	-1.89902	0.151787	0.640964	0.74503	0.690325	1.1053	-1.7912	0.896211	0.0126751	0.521532	0.256962	0.862498	0.815678	0.379952	-0.187412	0.692019	0.535661	0.147665	1.23532	1.95964	0.0835005	0.166623	0.909647	1.28275	0.298219	0.533248	-1.86505	0.81082	1.85603	0.377883	-1.54297	0.906772	0.544339	0.0508641	-0.659988	-1.53364	-0.138389	-1.35898	-1.02089	-0.933091	0.192929	-0.345116	0.728519	1.41827	-1.22742	-0.846736
TG(18:2_36:0)	-1.27003	2.1264	0.784306	-0.0786591	0.75452	1.08889	-0.192651	-0.0272044	1.19472	-0.57517	1.35398	-0.197505	0.151646	-0.272864	0.674432	-1.00296	0.292643	-2.00083	0.660572	1.34414	-0.0199379	0.801432	2.02868	-0.0826831	-0.778773	0.269442	1.24297	0.333638	-0.564896	-0.162045	-0.611009	1.07739	0.00990905	-0.0449439	-0.120412	1.19217	1.54814	0.0356338	-0.449542	-2.64796	-0.301325	-1.26042	-0.816195	-0.966195	-0.671785	0.431165	0.864532	-0.332272	-0.423273
TG(18:2_36:1)	-0.126484	1.53601	0.79183	-0.263259	0.911588	0.924269	1.01181	0.246308	0.953638	-0.56345	1.61017	-0.0329286	0.196738	-0.247536	0.867979	-0.0446764	0.38174	-0.565521	0.778761	1.88032	0.0634324	-0.588561	2.10571	0.818025	-0.391764	0.0478542	1.24797	0.832385	-0.931506	0.188202	-0.0812149	0.802639	-0.375712	0.451918	0.0968068	0.528152	0.176023	-0.490841	-0.25751	-3.25163	-1.14117	-1.5748	-0.77384	-1.03937	-0.68953	0.723291	1.42371	-1.28434	-0.954863
TG(18:2_36:2)	0.00780356	1.3852	0.568401	-0.304389	0.665471	0.852091	0.725661	0.432861	0.920399	-0.429393	1.51977	-0.0528454	0.201559	0.0453863	0.563284	0.110489	0.661231	-0.16817	0.764685	1.81993	0.242868	-0.228348	2.10393	0.83652	-0.584148	0.181242	1.17595	1.11835	-0.651678	0.386857	0.0665762	1.25384	-0.305083	0.00890697	0.274341	0.598442	-0.17608	-0.195653	-0.492734	-3.22836	-0.963637	-1.74078	-0.360832	-0.812127	-1.76425	0.100629	1.2027	-1.46824	-0.734283
TG(18:2_36:3)	-0.133791	1.19936	0.327963	-0.350368	0.58472	0.528	0.648765	0.531163	0.75762	-0.424213	1.3838	-0.0783409	0.221092	-0.245324	0.431436	0.378856	0.423944	0.113871	0.83548	1.70463	0.132272	-0.000120384	2.07554	0.561358	-0.224736	0.479758	1.13785	1.02116	-0.425067	0.0765096	0.138172	1.28264	0.00536534	0.0163085	0.406958	0.520347	-0.500053	-0.278379	-0.513844	-4.15746	-0.906566	-1.13361	-0.235431	-0.622304	-1.89836	0.15606	1.1081	-1.51716	-0.58159
TG(18:2_36:4)	-0.15404	1.03198	0.178381	-0.311512	0.478884	0.654553	0.611215	0.573538	0.782746	-0.393696	1.54726	-0.0945675	0.152058	-0.31594	0.876589	0.607939	0.412325	0.0317124	0.995244	1.40721	-0.0547541	-0.0547059	2.03676	0.427711	-0.214353	0.34846	1.02666	0.936058	-0.511822	0.101939	0.216498	1.26879	-0.0673659	-0.0262886	0.172407	0.376191	-0.566697	-0.432126	-0.33821	-4.47497	-0.696202	-1.05562	-0.282005	-0.58721	-1.92599	0.27845	1.04237	-1.42173	-0.847045
TG(18:2_36:5)	-0.133412	0.703136	0.340111	-0.223859	0.448551	0.463213	0.535123	0.406415	0.611975	-0.208418	1.02161	-0.107062	0.324997	-0.183725	0.969964	0.619053	0.271689	0.0558303	0.949935	1.09932	0.254591	-0.032926	1.59855	0.335411	0.0897827	0.38761	0.789847	0.623613	-0.341548	0.171211	0.26734	1.06126	-0.0326171	0.0415641	0.154005	0.370586	-0.619293	-0.315925	-0.370671	-5.89029	-0.511579	-0.659392	-0.22864	-0.496542	-1.80728	0.111169	0.776369	-1.27231	-0.403234
TG(18:2_38:4)	0.0799026	1.49633	0.154537	-0.029052	0.546137	0.414029	1.61885	0.0674981	0.436103	-1.88298	1.84015	-0.281983	0.389923	-0.417568	0.85863	0.821022	0.152833	-0.785404	0.567181	1.63903	-0.327101	-0.372754	1.53119	0.560778	-0.524566	-0.950571	1.24322	0.243648	0.190939	-0.473122	0.414759	0.978733	-0.212525	0.621496	-0.577668	1.08697	1.55655	-0.378719	0.407539	-1.27775	-1.92005	-2.1665	-0.215521	-0.553779	-0.4206	0.931606	1.30863	-1.18595	-1.32217
TG(18:2_38:5)	0.858278	0.621958	-0.51806	0.355097	-0.111625	0.82313	0.267573	0.240045	0.677558	-0.391419	0.290965	0.297255	-0.200191	0.414266	0.680563	0.14402	0.305835	-1.35067	0.588755	1.14179	0.862378	-1.10249	-0.0631311	-0.0939431	-0.206924	-0.221267	0.302878	-0.161432	-0.344721	0.544265	0.325956	2.00301	-0.497751	-0.284654	-0.514623	-0.494721	3.11962	0.233191	0.360669	0.968453	0.0904625	-3.00343	-0.0781457	-1.08587	-0.0124315	1.08042	0.944009	-1.40394	0.279143
TG(18:2_38:6)	0.684995	0.38094	-0.569524	0.286733	-0.48167	0.603664	0.396846	0.354493	0.0274845	-0.635149	-0.928704	-0.071281	-0.821756	0.631823	0.600416	-1.15684	0.196041	-0.588858	-0.159072	1.45472	0.24657	-0.817152	0.865001	-0.683641	-0.688843	-0.436299	-0.288162	0.232194	0.101922	-0.303488	0.452478	1.36187	-0.0817055	0.702074	-2.14562	0.284458	2.46571	-0.558628	1.32422	0.785086	0.251094	-2.10279	-0.269247	-0.454951	0.195726	1.70237	-0.114914	-0.0671416	1.10717
TG(18:3_30:0)	-0.882376	1.24727	0.64482	-1.19789	-1.34924	1.28306	1.46251	0.763794	0.351615	0.619208	1.31904	-0.79553	-0.789129	-1.28273	1.27554	-1.15643	-1.20182	-1.01445	0.292711	0.693228	0.381507	1.78254	0.629909	-0.799076	-0.775897	-0.171468	0.376413	-1.21742	-0.895483	0.431388	-0.854486	2.05487	0.444235	-0.889446	-0.515421	1.22067	1.97517	-0.124507	-0.881363	0.327359	0.69379	-0.437157	-0.361099	-0.602225	0.14827	0.320777	1.75316	-0.616077	-0.28629
TG(18:3_32:0)	-1.65587	0.559719	0.39393	0.497216	0.560966	0.866129	0.855943	0.516751	0.892187	0.38977	1.09543	0.618017	0.458005	0.360114	0.457628	0.791543	0.663063	0.290998	0.826084	1.13244	0.471571	0.429157	1.16025	-1.61357	-1.6018	0.604727	0.885895	0.858773	0.381949	0.22499	0.32279	0.988589	0.352542	0.351221	-1.46952	1.02064	0.84017	-1.27101	-1.65535	-1.04155	0.399643	-1.42978	-1.39116	-1.5136	-1.13249	0.85685	0.876781	-1.52064	-1.35317
TG(18:3_32:1)	-1.08885	0.703362	-1.13973	-1.30982	0.850236	1.25274	1.16395	-1.13337	1.32902	0.615645	1.82759	-1.02802	-1.02354	0.636087	0.908115	0.912179	1.00309	-1.18135	0.905212	1.45686	0.819462	0.911133	1.47841	-1.03051	-1.01427	0.505239	1.15205	1.02223	-1.09803	-1.2892	0.78408	1.17788	-1.00645	-1.0938	-0.831854	0.912416	0.411774	-0.558082	-1.08814	-0.241622	-0.982167	-0.777042	-0.723776	-0.892646	-0.367045	1.05969	1.22138	-0.902347	-0.671384
TG(18:3_34:0)	0.0608713	0.471366	0.311782	0.146677	0.540217	0.686928	0.568331	-0.24214	0.635384	0.0602741	0.824421	-0.166158	0.138257	0.205067	0.531447	0.110846	-0.0137057	-0.0716736	0.480912	0.964163	-0.241746	0.0486208	1.46105	0.143948	0.0728837	0.15701	0.679637	0.45889	-0.314465	-0.142809	0.0843844	0.592122	0.111853	0.236594	0.0774444	0.636032	0.224021	-0.700671	0.186673	-3.86112	-0.175217	-0.551021	0.29616	-0.152422	-4.01506	0.42205	0.723696	-0.407297	-0.400649
TG(18:3_34:1)	-0.407253	1.01148	0.446524	-0.559929	0.773021	0.995282	0.753154	-0.0214591	0.883085	-0.23514	1.74627	-0.0248947	0.231833	0.0427671	0.763767	0.511699	0.538098	-0.174808	0.931235	1.57087	-0.0649667	-0.233831	1.95692	0.245819	-0.255986	0.604827	1.46298	1.00139	-0.6368	0.325439	-0.0334549	1.24596	-0.135529	0.00651177	-0.195576	0.339192	-0.346427	-0.0974415	-0.540398	-3.05914	-0.737509	-0.924939	-0.31755	-0.998709	-2.28543	0.436242	0.778807	-1.73228	-1.09088
TG(18:3_34:2)	-0.153764	0.827995	0.282655	-0.273203	0.275597	0.614214	0.703846	0.507961	0.678007	-0.0825634	1.30043	-0.112918	0.219164	-0.167085	1.04445	0.434937	0.369499	-0.1216	0.988214	1.29466	-0.0618952	-0.0838947	1.59659	0.493662	0.0267111	0.288599	0.950606	0.862312	-0.311348	0.121863	0.084812	0.63587	-0.0130356	-0.22476	0.104308	0.291151	-0.732672	-0.314586	-0.294733	-5.85087	-0.641491	-0.62524	-0.198006	-0.44117	-1.22981	0.354973	0.68338	-1.05006	-0.664478
TG(18:3_34:3)	-1.60903	0.837087	-1.66013	0.186255	0.616566	0.797812	0.908554	0.701949	0.750672	0.375882	1.31607	-1.54796	0.423182	0.218398	1.03958	0.725225	0.772805	0.297921	1.31002	1.22666	0.465927	0.532747	1.59198	0.59325	0.355259	0.517848	1.06075	0.908566	0.361779	0.310003	0.514236	1.14209	0.660529	0.306117	-1.35097	0.582147	0.350285	-1.07606	-1.60832	-0.758284	-1.50191	-1.29593	-1.24244	-1.41202	-0.884229	0.541164	0.724618	-1.42176	-1.18983
TG(18:3_36:1)	0.274541	1.05904	0.222107	-0.0494851	0.54678	0.358429	1.19556	0.387285	0.835676	-0.380889	0.853441	0.13733	0.214786	0.213634	0.514922	0.373738	0.378031	-0.111197	0.541635	1.3819	0.594218	0.205818	1.38408	0.0875502	-0.36104	0.192978	1.08578	0.67669	-0.323892	0.0732744	0.287464	0.942788	-0.032118	-0.0390659	0.212733	0.172385	-0.0944056	0.185658	-0.0368007	-5.82491	-0.807575	-1.01319	0.014845	-0.796191	-1.27908	-0.00147916	0.764348	-1.37074	-0.393053
TG(18:3_36:2)	0.139877	0.857514	0.429287	-0.26801	0.653557	0.569174	0.743787	0.237394	0.72632	0.0418317	0.95758	0.146725	0.275716	0.0678216	0.581436	0.295996	0.330666	0.0716438	0.749254	1.11936	0.279192	-0.0848901	1.46872	0.621881	-0.139212	0.409115	0.82715	0.668628	-0.212217	0.333171	0.205661	0.838745	0.0933366	-0.00601269	0.209071	0.31007	0.0176629	-0.0543857	-0.1157	-3.62727	-0.626216	-0.937691	-0.116822	-0.522953	-3.79059	0.35829	0.948473	-0.856452	-0.468112
TG(18:3_36:3)	-0.0944656	1.00476	0.410562	-0.357966	0.474907	0.446398	0.626439	0.456726	0.543582	-0.349154	1.34273	0.0906112	0.270751	-0.0467787	0.812582	0.504322	0.305342	-0.0116839	1.06801	1.23901	0.256535	-0.00936119	1.77289	0.474345	-0.0991758	0.342838	0.868576	0.927265	-0.34431	0.166764	0.291917	1.23317	-0.0419801	-0.0362145	0.262775	0.268948	-0.532782	-0.0749868	-0.214734	-5.16478	-0.71234	-0.944259	-0.277448	-0.56355	-1.74802	0.199465	0.954591	-1.4622	-0.671799
TG(18:3_36:4)	0.0361226	0.721365	0.234749	-0.272327	0.368885	0.449543	0.591816	0.576526	0.524331	-0.190526	1.12134	0.137373	0.282902	-0.126936	1.00882	0.642536	0.371907	0.116865	0.895896	1.04496	0.266787	-0.0240831	1.56479	0.409679	0.121193	0.424372	0.789831	0.695813	-0.0724168	0.177871	0.284931	0.927162	0.00895056	0.0450307	0.163049	0.292895	-0.29787	-0.167559	-0.236093	-3.65682	-0.490068	-0.728538	0.0711258	-0.543673	-3.79472	0.239094	0.765739	-1.13436	-0.401645
TG(18:3_38:5)	-1.06714	1.1456	-1.15442	0.74074	0.185193	-1.78388	-2.03652	1.35716	-0.276281	-1.33396	1.94837	0.813667	-0.955129	-0.0103888	0.819701	-1.39636	0.79042	-1.2258	1.02652	0.71228	0.410138	0.248728	1.57513	-0.967077	-0.939233	0.393318	0.500999	-1.46962	0.635583	-1.41081	-1.03364	0.386487	1.34215	0.385046	-0.626331	0.382327	1.29728	-0.156738	0.809104	0.386076	-0.88416	-0.532315	-0.440949	-0.730606	0.170942	2.38967	1.06758	-0.747246	-0.351082
TG(18:3_38:6)	-0.924726	-1.48985	0.854217	-1.22562	0.609648	-0.308429	0.110937	-0.985357	-1.69106	0.138292	-0.504741	0.604551	-0.835803	0.902127	0.846814	0.0548913	-1.22936	0.431583	0.566967	-0.0398706	-1.07727	-2.03968	0.884298	-0.845288	0.311767	-0.185077	0.269405	0.371159	-0.937225	0.866848	-0.898129	2.39963	-0.812535	-0.931468	1.29686	-1.11893	1.31656	1.12235	1.8243	0.228921	0.800184	-0.500149	-0.427618	1.02968	1.33966	1.35417	1.4222	-0.670774	-0.356277
TG(20:1_24:3)	-0.364466	-0.936053	-0.434546	-0.668799	0.50763	-0.939962	-1.14282	3.02504	-1.13957	-0.578703	-0.151582	-0.280699	-0.274525	-0.750629	-1.1491	-0.628808	-0.672583	-0.491861	-0.954137	-1.28552	1.98027	3.03862	-1.52553	-0.284119	-0.261762	1.85359	-0.628808	-0.687634	-0.377108	-0.640411	-0.337564	-1.48576	1.24943	-0.371285	-0.0105205	-0.560888	-0.865997	0.366535	-0.363489	0.802382	2.12027	0.0649691	0.13833	-0.094247	0.629642	1.38335	0.362515	-0.107608	0.210488
TG(20:1_26:1)	-0.0360664	-0.984246	-0.15232	-0.54091	-0.78307	1.38153	1.22202	-0.137795	-1.32184	-0.391455	-1.93472	0.10289	0.113132	-0.676654	-1.33766	-0.47457	-0.547187	-0.247397	-1.01424	-1.56397	-0.292006	1.56562	-1.96211	0.0972173	0.134304	-1.15017	-0.47457	-0.572155	-0.0570382	-0.49382	0.00855891	-1.89613	0.152171	-0.0473789	0.551076	-0.361901	-0.868032	1.17656	-0.0344465	1.89956	0.207659	0.676302	0.797998	0.412186	1.61301	-1.38227	-0.807615	0.390023	0.917697
TG(20:1_30:1)	-0.99839	0.248469	0.325409	-1.31018	0.679929	0.278496	-0.152291	1.55711	1.47003	0.114229	2.08988	-0.912569	-0.906244	-0.075834	0.237019	0.0903965	0.782059	0.349205	0.548579	-0.015963	0.0658811	1.36821	2.0623	-0.916073	0.738808	0.397841	-1.26921	-1.32948	-1.01134	-1.2811	-0.970829	1.39617	0.946895	-1.00538	-0.635765	1.78439	-1.51222	-0.249463	-0.997389	0.197073	-0.847863	-0.558424	-0.483264	-0.721545	0.020096	-1.82981	1.78171	-0.735233	-0.409337
TG(20:1_31:0)	-0.304972	-1.22322	-0.417556	-0.79388	-1.0284	0.905401	0.596215	-0.40349	-1.55017	-0.649143	1.13404	-0.170401	-0.160483	-0.92534	-1.56548	-0.729635	-0.79996	-0.509632	-1.25227	-1.78464	-0.552833	1.18549	0.460032	-0.175895	-0.139979	-1.38391	-0.729635	-0.824139	-0.325282	-0.748276	-0.261755	1.59573	-0.122677	-0.315927	0.263638	-0.620522	1.78715	0.869374	-0.303403	1.56956	-0.0689396	0.384911	0.502765	0.129132	1.29205	0.52622	2.49463	0.107668	0.618686
TG(20:1_32:1)	0.206533	0.830515	0.549645	-0.0622287	1.06888	1.50157	1.00504	-1.49838	1.23583	0.429242	1.47951	0.371512	-1.36396	0.608674	1.19758	1.23487	0.946187	0.153205	1.56714	1.64607	0.620595	0.317323	1.45088	0.26429	0.309643	0.768073	1.05245	0.570793	0.422898	-0.23848	-1.41998	0.155594	-1.34304	-1.44995	-1.12934	0.893149	0.205612	-0.794254	-1.44302	-0.406921	-1.31332	-1.06225	-0.997056	-1.20375	-0.560433	0.54158	0.388027	-1.21562	-0.932931
TG(20:1_32:2)	-0.241396	-1.05227	-0.340814	-0.673133	-0.880226	-1.05781	-1.34559	-0.328393	-1.34098	-0.54532	1.99011	-0.122561	-0.113803	-0.78922	-1.35451	-0.6164	-0.678501	-0.422124	-1.07792	-1.54804	-0.460272	1.90762	1.11617	-0.127413	-0.0956965	-1.19417	-0.6164	-0.699853	-0.259331	-0.632862	-0.203233	2.42249	-0.0804176	-0.25107	0.260722	-0.520047	-0.952885	0.795625	-0.24001	1.41393	-0.0329644	0.367814	0.471887	0.141945	1.16888	2.03354	1.98034	0.122991	0.574252
TG(20:1_32:3)	-1.00169	-0.139056	0.909479	-1.33565	-1.49584	0.237139	1.18112	0.55014	0.438755	-1.23678	2.36744	1.04544	-0.903	-1.42544	-0.449474	-1.29176	0.323689	0.702606	0.476458	1.61009	0.191206	-0.214847	1.29308	0.40208	-0.888994	0.910501	0.219411	0.643925	1.38242	0.835758	-0.972175	-0.0844175	-0.877175	0.387208	-0.613298	-1.21723	1.37193	-0.199541	0.267153	0.278731	-0.840469	-0.53046	1.18408	-0.705174	0.0891764	-0.381038	0.996108	0.636613	-0.370777
TG(20:1_34:0)	0.634471	0.915469	1.22541	0.331889	0.653528	0.152682	0.447387	0.371992	1.14665	0.702455	0.823266	0.625438	0.293041	0.0679925	1.11946	0.787595	0.25554	0.22557	1.01387	1.04937	0.608256	1.02603	1.30882	0.334625	0.587089	0.684779	0.269442	0.552068	-1.78404	0.014315	0.0471915	0.739775	-1.70725	-1.7805	0.53852	1.01439	-2.08175	-1.3312	0.406648	-1.06579	-1.68688	-1.51484	-1.47017	-1.6118	-1.17098	0.295342	0.698329	0.164281	-1.42623
TG(20:1_34:1)	0.17326	0.708962	0.898138	-0.152519	0.794866	0.576761	0.155198	0.390162	1.02209	0.526138	0.860901	0.389464	0.110393	-0.389865	1.16852	0.804054	0.245134	-0.0615491	1.19827	1.21899	0.258701	0.25337	1.19029	0.376576	0.431406	0.504549	0.658301	0.710055	-0.183593	0.0929693	-0.278653	-0.352204	-0.612783	-0.191843	0.114779	0.436301	-0.664146	-0.000541281	-0.271819	-3.62422	-0.161332	-0.0900541	0.0265061	-0.380786	-0.40834	0.0213212	-0.252096	-0.0262397	-4.10322
TG(20:1_34:2)	0.107446	1.33223	1.07315	-0.592946	0.924601	1.2839	0.0111426	0.564488	1.07255	0.324713	1.72313	0.647973	0.474856	-0.0990169	1.87289	0.636812	0.671972	0.160917	1.27395	2.05011	0.289806	-0.171796	1.35905	0.564398	0.0157293	0.92912	1.30129	1.17027	-0.840818	0.390225	-0.819245	-0.0373605	-0.898341	-0.872196	-0.249972	0.25655	-0.180157	-0.367106	-0.781644	-1.74933	-1.30491	-0.418553	-0.947411	-1.48757	-1.59292	-0.0797457	0.495951	-0.436329	-2.02681
TG(20:1_34:3)	-1.16648	0.934668	1.0756	-1.53454	0.516202	0.568406	-0.284108	-1.24065	1.09238	0.405613	1.37864	-1.06518	-1.05771	0.47823	0.994843	0.345017	0.793535	-1.32055	1.00007	1.35002	-1.35308	0.54952	0.953882	1.34863	-1.04227	-1.97872	1.1972	1.01585	-1.18177	0.583207	-1.13395	1.14192	0.816826	-1.17473	-0.738426	0.71418	0.406747	-0.282419	-1.1653	0.244689	-0.988795	-0.647129	-0.558407	-0.839684	0.035779	0.282953	1.76983	-0.855842	-0.471141
TG(20:2_32:0)	-1.08433	0.597898	0.229088	-1.39323	0.458681	1.01855	0.640413	0.864384	1.3233	0.23228	2.07998	0.225415	-0.993045	0.152413	1.02138	0.45781	0.396992	-1.21364	0.925013	1.12764	-1.24093	0.285811	1.08657	-1.00278	-0.980091	-1.76601	0.336304	-1.41234	0.400443	-1.36441	1.02562	1.61808	-0.969159	-1.09125	-0.725086	2.54035	0.555516	-0.342382	-1.08334	0.0999932	-0.935208	-0.648465	-0.574005	-0.810067	-0.0753345	1.02983	1.37988	-0.823627	-0.500767
TG(20:2_32:1)	0.0894517	0.587778	0.766504	-1.66028	0.504765	0.695657	0.904852	0.763438	1.18105	0.111184	2.33767	-1.21287	0.497321	0.820351	0.892307	-0.00396214	0.299008	-1.4563	0.988046	1.38583	-1.48731	1.44651	0.96762	-1.21681	-1.19104	0.298157	0.386212	0.66853	-1.32401	0.460935	-1.27843	0.628339	-1.17862	-1.3173	-0.901397	1.6288	1.04754	-0.466714	-1.30831	0.0357454	-1.14006	-0.81437	-0.729797	-0.99792	-0.163396	1.36788	0.315465	-1.01332	-0.646611
TG(20:2_34:1)	0.00241328	0.586421	0.657262	-1.22788	1.27527	1.13314	-0.353684	-0.499534	1.06857	0.538633	1.78725	0.32598	0.0208993	0.0351228	1.73227	1.0334	0.657723	-0.534246	1.71109	2.01069	0.624091	0.675777	1.28481	-0.0384862	0.365418	0.219508	1.00113	-0.303093	-0.543631	0.0496928	-0.646344	-1.1948	-1.442	0.378657	-0.173729	0.149523	0.463225	-1.11566	-1.08772	-2.02611	-0.539927	-0.517062	-1.30265	-0.563425	-0.870162	-0.597712	0.128687	-0.201989	-1.55787
TG(20:2_34:2)	-1.13238	0.812056	0.399541	-0.230318	0.755911	0.896482	0.113531	0.544195	1.13363	0.83222	1.58357	0.450566	0.317309	0.764619	1.28518	0.550147	0.24128	0.154521	1.46449	1.43054	0.610378	-0.617857	1.10978	0.186634	-0.133459	1.01642	0.9621	0.495405	-0.0549013	0.546116	0.214457	0.545417	-0.909376	0.480311	-0.570825	0.145144	0.188455	-1.71693	-2.63666	-1.16783	-0.636028	-2.09686	-0.515314	-0.58991	-1.38546	0.375368	1.21321	-0.359666	-1.91353
TG(20:2_34:3)	-1.14502	1.26103	-1.23461	-1.5341	1.36613	1.56133	-0.022666	0.620483	-0.0886303	0.608363	1.83785	-1.03792	-1.03003	0.84969	1.678	0.416718	0.254107	-1.30789	0.708726	1.73037	-1.34227	1.32833	1.14956	-1.04229	-1.01371	-0.150354	-1.48297	0.42546	0.732383	0.580671	-1.11062	0.549706	0.544119	1.42083	-0.692507	1.30349	-1.78621	-0.210452	-1.14377	0.346765	-0.957177	-0.595996	-0.502205	-0.799549	0.125922	0.512907	0.567644	-0.81663	-0.409954
TG(20:3_32:0)	0.98655	-0.00511558	-0.933996	-1.23879	-1.42873	1.39735	0.91148	-0.922604	0.841383	1.06823	1.99868	-0.733819	-0.725786	0.326657	0.710141	-1.18676	0.445514	-1.00857	0.0653349	-0.0531675	-1.04356	0.301095	1.68909	-0.738268	-0.709179	0.674977	-1.18676	-1.2633	-0.859261	-1.20186	-0.807809	2.32287	-0.695165	-0.851684	-0.382278	-1.09838	1.41401	0.108324	-0.841541	0.675422	-0.651642	-0.284056	-0.188602	-0.491218	0.450662	1.02332	1.06215	-0.508602	-0.0947153
TG(20:3_32:1)	0.28468	0.842313	-1.33089	-1.5458	1.20644	0.874435	0.973735	-1.32285	1.29615	-0.36282	1.69483	0.199362	0.0986763	1.08819	0.747604	-0.260528	-0.238865	-1.38347	0.471878	0.903914	-1.40814	0.766281	1.10354	-1.19288	-1.17237	0.898995	-0.317167	0.402202	0.594458	0.311533	0.435594	1.33163	-1.16248	-1.27285	-0.941866	1.46765	1.82825	-0.595938	-1.2657	-0.196072	0.36435	-0.872608	-0.805303	-1.01868	-0.354552	0.955432	1.62793	-1.03094	-0.739102
TG(20:3_32:2)	-0.700148	-0.32017	-0.723982	-0.803652	-0.8533	1.68734	1.4061	-0.721005	0.658693	-0.773011	1.4589	-0.671658	-0.669558	1.16081	1.21252	-0.790051	-0.804939	-0.743476	-0.900695	-1.0134	-0.752621	1.76605	1.44816	-0.672821	-0.665217	-0.928563	-0.790051	-0.810058	0.740116	-0.793998	1.00689	1.98626	0.961631	-0.702467	-0.579768	1.90378	1.79376	-0.451527	-0.699816	-0.30329	-0.650178	-0.554093	-0.529142	-0.608244	-0.362041	1.85427	1.72196	-0.612788	-0.504601
TG(20:3_34:0)	-0.249765	-0.472123	-0.840487	0.218914	0.916489	0.682627	-0.618917	-3.16165	0.768993	0.620083	-0.862029	-0.405526	0.121318	0.687911	1.3908	-0.151686	0.089328	-0.87893	1.48553	0.517542	-1.1033	0.536012	0.721641	-1.02582	0.555492	-0.075476	0.277908	-0.128254	-0.841792	0.492776	-1.32356	1.97876	-0.00746125	0.419357	-0.537535	0.728293	1.67515	-0.370793	-0.986087	-1.86756	0.172588	-0.196733	0.438701	-0.897887	0.491205	1.15996	1.55867	0.307662	-0.0904878
TG(20:3_34:1)	-1.06298	0.902553	-0.765913	-0.156084	1.04652	1.26053	-0.189068	-0.390038	1.67428	1.03728	0.114652	0.902357	-0.472027	0.493287	1.59466	0.482598	-0.115806	-0.550553	1.42572	1.19317	-1.73139	-0.628906	0.643611	-0.430216	-0.846666	0.387936	-0.0879919	-0.425094	-1.17585	0.215261	-1.42552	0.653416	-1.01623	0.423895	-1.37228	0.34625	2.53701	0.18187	-0.515604	0.164366	-1.30206	-1.66412	-0.503629	-0.842752	-0.201443	1.06895	1.28764	0.14481	-0.958623
TG(20:3_34:2)	-0.641217	0.513184	-1.60319	-0.478905	-0.0319569	1.21004	-0.467504	-2.91417	0.451198	-0.227626	0.829273	0.809378	0.295465	0.412611	1.51707	0.183174	0.467312	-0.220629	0.552535	1.29799	0.0444997	-2.19218	0.114055	0.107271	0.418637	0.730636	0.416981	0.118258	-0.182718	0.675001	0.453488	0.886333	0.280564	0.00444116	-0.394113	0.523275	2.0721	0.335776	-0.316216	0.716761	-0.363825	-1.50729	-0.176835	-0.295075	0.649629	1.7796	1.32231	-1.1593	-0.440258
TG(20:3_34:3)	-0.994643	0.113591	-0.964074	0.256656	-0.194639	1.19508	1.20844	0.166508	1.39971	-0.45242	1.48302	-1.00669	0.544604	0.0966746	0.149485	0.470343	1.02928	-0.401144	0.500764	0.759559	-2.50268	-0.117421	0.548811	-0.0401036	0.0772246	-0.373235	0.285655	0.807158	-1.00712	0.544823	-0.294731	1.20032	-0.139162	-0.151668	0.409588	0.792358	1.78335	-1.62873	0.418537	0.515496	-0.0128004	-1.92644	0.825065	-0.352366	0.552771	1.18789	1.08003	-0.18656	-0.0174901
TG(20:3_36:3)	0.736245	1.50398	-0.0125418	0.0481563	0.640922	-0.0049962	0.602998	-0.171683	0.645097	-1.33128	-0.603767	0.238351	-0.427967	0.467725	1.57291	-0.88595	0.619641	-1.31948	-0.0543344	1.22902	-0.423998	-1.77861	1.36339	0.664791	0.0958236	0.310428	0.990819	0.523995	0.184409	-0.0483423	0.827778	0.764569	-0.747726	0.823665	-0.0115953	0.019894	2.7722	-0.237563	0.302838	0.201217	-2.00052	-2.26688	-0.751148	-2.30532	-0.190989	0.95786	0.430617	0.161846	-0.80779
TG(20:3_36:4)	1.52038	0.849486	-0.280666	-0.0600369	0.651533	0.155208	0.171711	0.226909	-0.268371	-0.367247	0.100093	0.460007	-0.404836	0.422434	1.09958	-1.06633	0.69839	-1.6025	0.737002	1.20516	-0.347997	0.736531	0.447093	-0.435265	-0.276015	0.929734	0.57497	-0.256954	0.960049	-0.232099	0.491124	0.579214	-0.324263	0.829983	-1.15842	0.997621	2.69199	-0.280014	-0.098502	0.592703	-0.524862	-1.91511	-0.471804	-2.47397	0.170558	0.517296	1.82413	-0.316073	-0.658819
TG(20:4_30:0)	0.986896	0.972458	-0.0431702	-0.0214726	0.533334	-1.42364	1.5494	0.780163	0.26476	-1.17412	-0.0364556	-0.968281	-0.964016	-0.406063	-0.14279	-1.20873	-1.23897	-1.11414	-1.43344	0.377092	1.3195	1.71873	1.38545	0.71688	-0.9552	-1.49003	-1.20873	-1.24936	0.140837	0.189234	0.059465	1.06601	0.724389	-1.03085	-0.781652	1.73881	1.24195	1.29159	0.084594	-0.220111	0.0699484	-0.729506	-0.67883	-0.839487	1.20742	1.2052	0.115747	0.524244	-0.628985
TG(20:4_32:0)	0.0724633	0.0537992	-0.688339	-0.187742	-1.35537	0.246951	1.49183	-1.25121	0.710447	-1.65578	-0.0553379	-0.0860655	-0.54672	0.781536	0.577415	-1.20591	0.631123	-1.16355	0.189836	-0.036086	-1.14438	-1.62452	0.900838	-0.995578	0.575292	-1.15342	0.110636	-0.00499092	-1.53757	0.0856901	0.0541228	1.9024	0.251837	-0.16098	-0.569819	1.22491	3.06067	-0.144809	0.355758	-0.256616	-0.0652609	-1.55541	-0.00473916	-0.250777	1.31333	1.52632	0.989322	-0.0721493	0.117163
TG(20:4_32:1)	0.192152	-0.797664	-1.77903	0.124586	-0.877478	1.27625	1.70362	-1.76988	0.837844	-0.500965	0.934573	0.0277227	-0.337747	1.13169	0.702066	-0.176565	1.07338	-0.174791	0.0809476	1.10223	0.263071	0.561447	0.650682	-1.62176	-0.0190289	0.248128	0.166398	0.0725739	-0.224367	-0.276444	0.492118	1.92665	0.446364	-1.71289	-1.3357	0.562982	2.1598	-0.94148	0.194935	-0.485789	-0.104948	-1.25678	-1.18007	-1.42324	1.01385	1.72973	0.843933	-0.0270277	-1.10463
TG(20:4_32:2)	-0.930699	1.08922	-0.965472	-1.0817	0.517221	1.08887	0.950096	0.832834	1.18425	-1.037	1.70378	-0.889135	-0.886071	0.680465	0.335718	-0.0432656	-0.515813	-0.993911	-0.0585331	0.720414	0.796989	1.82667	1.4253	-0.890832	-0.879738	0.64948	-1.06186	-1.09105	0.600366	0.0478824	-0.917351	1.91198	-0.874394	-0.934083	-0.755073	1.77838	1.66844	-0.567975	-0.930215	-0.351702	-0.857796	-0.717614	-0.681212	-0.796618	-0.437418	1.74237	1.60725	-0.803247	-0.645407
TG(20:4_34:0)	-0.681854	-0.237723	-1.63606	0.271699	-0.588792	0.304569	1.73864	-1.72959	0.597146	-1.37469	0.085964	-1.04549	-0.783476	-0.223949	1.21797	-0.177808	0.307488	-0.422205	-0.173012	0.645733	-1.85561	0.776205	-0.161065	-0.628883	0.367846	-0.288988	-0.117312	-0.150216	-1.06376	-0.396339	-0.43414	2.05336	-0.0791552	0.337311	-0.620362	0.659221	2.90159	-0.625894	0.931975	0.383921	0.231417	-1.62403	-0.431766	-1.22339	0.38799	1.64716	0.608304	0.340866	0.447195
TG(20:4_34:1)	0.0429091	-0.872554	-0.878946	-0.189749	-0.888254	0.228121	0.215926	-1.4303	0.459691	-0.197746	-0.720045	-0.557244	-0.555463	0.153434	1.37509	-0.989994	0.90099	-1.22033	-0.34817	0.218671	-1.56664	-2.30076	-0.150301	-0.728831	-0.23858	-0.595299	-0.318837	-0.193932	-1.04144	-0.6603	0.109152	0.980844	0.324965	0.135097	-0.744699	0.688477	3.71848	0.334347	0.360654	2.02403	-0.0522838	-0.98535	0.438456	-0.548579	1.18829	1.72078	0.586294	0.0995424	0.948076
TG(20:4_34:2)	0.671674	0.147403	-0.128978	0.0400556	-0.498455	0.294728	1.20163	-1.08282	-0.254125	-0.206641	0.300626	-0.18346	-2.3265	0.699826	0.467606	-0.352337	0.749818	-0.295754	0.293838	1.07583	-0.118977	-0.732926	0.520562	-0.717468	0.332649	-1.03553	-0.239013	-0.206455	0.378677	0.302882	0.334542	1.70841	-0.252657	-0.0439678	-1.08546	0.104379	2.77718	-0.243934	1.04406	1.2324	0.366051	-3.90106	-0.569558	-2.1207	0.510385	1.4896	0.950883	0.15776	0.80432
TG(20:4_34:3)	-0.129264	0.40062	-1.66551	0.286257	-0.105968	-2.18074	0.719872	-1.65659	0.508468	-0.052274	1.1921	-1.50868	-1.50238	1.00294	0.880706	-0.119246	-0.320673	-0.40942	0.186255	1.14126	-0.393584	-0.194534	0.696155	-0.200223	-0.248604	-0.37095	-1.86354	0.386728	0.508458	0.390067	-0.28334	2.11811	0.0121417	0.0530663	-1.23325	1.73296	2.25211	0.367481	1.27523	1.35957	0.329686	-1.1563	-1.08151	-1.31861	0.728693	0.0453859	0.514025	0.0920287	0.285821
TG(20:4_36:2)	0.127775	0.130269	-0.950903	0.0637257	-0.695575	0.610281	0.698732	-0.737835	0.311332	0.161127	-0.194277	-0.440943	-2.09721	0.538844	1.13388	-0.893368	1.05463	-1.035	-0.221131	0.982612	-0.690494	-1.17763	0.0457921	-1.2318	-0.275487	-0.569707	-0.0335425	0.367992	-0.376883	-0.266364	1.09464	1.86329	0.493003	0.463153	-1.35476	-0.462076	3.20649	-0.03933	1.3752	1.55289	-0.175168	-1.88636	-0.107966	-1.88129	1.45622	0.860202	0.853822	0.147834	0.567496
TG(20:4_36:3)	0.985771	-0.0670792	-1.07719	0.329413	-0.741652	-0.346301	1.3476	-0.785088	0.0910119	-0.367598	0.257579	-1.03964	-0.928893	0.466923	0.357473	-1.44299	0.790529	-0.495532	-0.110476	1.04523	-0.290556	-1.80847	0.696743	-0.420748	0.214698	-0.796148	-0.019167	0.141124	-0.407535	0.151168	0.781788	2.21916	0.518595	0.582036	-0.910031	0.305887	2.55621	-0.499075	1.77298	0.600948	0.136689	-2.50251	0.029663	-1.18585	-0.153665	1.29938	0.921581	-0.264065	0.487157
TG(20:4_36:4)	1.06241	0.412567	-1.17116	-0.0896263	-1.10786	0.653955	0.962081	-1.35151	-0.708009	-0.536638	-0.730294	-0.339694	-1.25525	1.16914	0.314543	-1.13573	1.20916	-0.511041	0.179397	1.34657	-0.222189	-2.17819	0.827019	-0.444199	-0.433633	-0.251755	-0.0320827	0.439337	-0.389527	0.503496	0.733382	2.39061	0.0586252	0.528749	-0.642486	-0.0287934	2.56665	0.455166	1.38663	-0.290389	0.766288	-2.54342	-0.761436	-1.57566	-0.57436	0.848401	0.425925	-0.027866	0.744984
TG(20:5_34:0)	-0.510647	-1.19966	-0.595126	-0.877503	-1.05347	-1.20437	-1.44891	-0.584571	2.00362	-0.768898	0.43502	-0.409671	-0.402229	-0.976145	0.286566	-0.829296	-0.882065	-0.664216	0.612467	0.770975	-0.696631	2.18817	0.0233015	-0.413794	-0.386844	0.894555	-0.829296	-0.900208	-0.525887	-0.843284	-0.478219	2.18352	-0.373861	-0.518868	-0.0839872	1.97601	3.1034	0.370531	-0.50947	0.895918	-0.333539	0.00701106	0.0954438	-0.184915	0.68769	1.87301	0.855898	-0.20102	0.182425
TG(20:5_34:1)	-1.46811	-0.504986	-1.53971	-0.444181	-0.091158	0.500596	0.445909	0.0554203	1.17175	0.617399	-0.894214	-0.146023	-1.37622	0.556278	1.05283	-0.268477	0.106851	-0.380467	0.598501	0.972403	-0.312469	-0.0931435	-0.116673	-1.38602	-1.36318	-0.0242955	0.141725	-0.162441	-1.48102	-0.157146	1.06521	1.32642	1.04299	-1.47508	-1.10649	0.426771	2.52574	-0.72127	-0.278828	1.74726	0.247902	-1.02937	0.439823	-1.19204	-0.452462	1.75477	1.83405	-1.20569	-0.880697
TG(20:5_34:2)	-1.13241	-0.224972	0.0354433	0.031315	-2.65548	1.17116	0.373449	-0.777869	0.0343825	0.582471	1.0078	0.529942	-0.401739	0.662004	0.675756	-0.103154	0.779471	-0.593782	0.244505	0.879466	0.0932702	-0.221797	0.649129	-0.775752	-0.298236	-0.0780434	0.128719	-0.803301	-0.810415	-0.285676	0.641056	1.42678	0.610055	-0.519928	-0.434595	-0.361355	2.45767	-1.64642	0.599725	1.83049	-0.862406	-1.90402	0.025482	-1.04005	-0.0760628	1.40391	1.35938	-0.122443	-0.735681
TG(20:5_36:2)	0.871208	-0.51305	-0.489603	0.0437158	0.340286	-0.0685092	0.587954	1.14062	0.286729	0.528318	0.0115078	0.0521895	-1.11408	0.838446	0.276689	-0.683207	-0.266002	-0.528134	-0.57645	0.61312	-0.152038	0.261881	0.964189	-0.953797	-0.741891	-0.105368	0.0951447	0.145674	0.291441	0.119715	0.0444628	1.1445	0.490642	0.22349	-2.12978	0.774273	3.03562	-0.439078	0.937319	2.14633	0.00944895	-2.05029	-0.611415	-2.21793	0.898356	1.01615	1.04027	0.174605	0.275264
TG(20:5_36:3)	0.440403	-0.0356265	-0.000243534	-0.432738	-0.0268439	0.409958	1.2313	-1.08031	0.449366	-0.891611	0.586514	-0.241216	-0.307679	0.821352	-0.0349239	-0.11324	-0.285619	0.0269348	-0.124389	0.998549	0.0014659	-0.794009	0.621981	0.698742	-0.0329742	-0.235686	0.121482	-0.0623036	-0.956013	-0.233386	0.206662	2.20771	0.436839	-0.515126	-0.0639889	0.970929	2.67686	0.0172552	0.744152	1.63673	-0.179539	-2.3426	-0.441444	-2.52291	0.219995	1.31184	1.16468	-0.933718	-0.299637
TG(22:4_34:2)	0.355871	0.341572	0.554597	0.0971979	-2.63523	0.520109	0.0599663	0.758136	-0.340065	-2.46902	0.853144	-0.055202	0.0588937	0.887137	0.914679	-1.39659	0.810458	0.250694	-0.351881	1.06035	-0.972425	-0.137612	0.804207	-0.914344	0.892686	0.212859	0.965198	0.23583	-0.734952	0.489555	1.05211	0.488854	0.367223	0.432635	-2.06896	0.93144	2.23437	0.947417	0.394345	0.502434	0.17666	-2.01581	-0.0118754	-2.12792	0.631	0.725374	0.443736	0.554535	-0.845663
TG(22:5_32:0)	0.286053	0.692241	0.696755	0.192343	0.672193	1.15666	0.792335	-1.32471	1.31129	0.470406	1.60897	-0.380449	-1.24119	-0.815281	0.900189	0.541872	0.870197	-1.36119	0.542531	0.597668	-1.37604	0.159735	0.816582	-1.24649	0.704375	0.265732	-0.720804	0.206323	-0.453429	-0.643124	-1.276	1.72338	-1.2282	-1.29462	-0.34557	1.61895	1.81073	-0.88722	-0.192036	-0.646559	0.836376	-1.05373	-1.01323	-1.14165	-0.74194	1.65855	1.1068	-1.14902	-0.973383
TG(22:5_32:1)	-0.505358	1.61323	-0.558464	-0.735979	-0.846602	0.462339	1.68011	-0.551829	1.52843	-0.667705	2.48049	-0.44188	-0.437202	-0.797989	-1.09995	-0.705674	-0.738847	-0.601897	-0.952207	-1.20333	-0.622275	-1.35994	1.10626	-0.444472	-0.42753	-1.0143	-0.705674	-0.750253	-0.514938	-0.714467	-0.484972	1.85736	-0.419368	-0.510526	-0.237141	2.50471	1.11132	0.0485882	-0.504618	0.378869	-0.39402	-0.179936	-0.124343	-0.300588	0.247968	1.59434	1.62365	-0.310713	-0.0696627
TG(22:5_34:1)	-0.570406	-1.50705	0.00354142	-0.479524	-0.327296	0.742799	0.0721142	-0.512968	-0.393372	0.0216279	-0.589304	-0.231689	-1.04727	0.411093	2.57293	0.07111	0.478563	-0.824069	-0.00705789	0.657456	-0.577202	-1.76182	-0.071932	-0.726834	0.745148	-0.628058	-0.238277	0.102817	-1.71226	0.605515	-0.321257	-0.562438	0.0254334	-0.0298711	-0.7393	0.0978584	3.39353	0.0881481	0.150679	2.91273	-0.588674	-0.919556	-0.500383	-1.59957	2.55643	1.40673	-0.680778	-0.015428	0.457154
TG(22:5_34:2)	-1.34462	0.353217	-1.4058	-0.0333457	-0.696758	0.578439	1.4117	0.646389	0.671187	0.240924	1.49066	-1.27149	-1.2661	1.28819	1.04115	-0.520652	0.62194	-0.0941722	0.346691	0.795622	-0.386317	0.176845	1.0082	-1.27447	-0.230164	0.0285125	0.262208	-1.62675	-1.35566	0.596795	0.922438	0.520278	0.926303	0.55052	-1.03562	0.234133	2.32175	1.03108	-1.34377	1.19768	0.179914	-0.969711	-0.905665	-1.10871	0.647019	1.48438	1.00062	0.118236	-0.84267
TG(22:6_32:0)	-0.397709	-0.918248	-1.84063	0.301541	0.175382	-0.114513	0.857237	0.392653	0.21796	0.179016	0.724642	-0.456169	-1.68595	0.392183	1.68709	0.329765	0.483133	-0.384704	0.422633	0.886499	-1.92203	-0.615568	1.08055	-1.69522	0.223956	-0.692997	0.0215257	0.277546	-0.344531	-0.331367	0.205607	1.52942	0.317535	-1.77948	-1.43075	1.60505	1.92964	0.274069	0.394937	-0.644973	0.180598	-1.35778	-1.28687	-0.360387	0.738446	1.68948	0.46266	0.00638208	-1.21712
TG(22:6_32:1)	0.0661335	-0.419479	-1.95105	0.249753	0.0743967	0.750755	0.699181	-0.341896	0.882899	0.431669	1.04543	-0.242504	-1.85466	0.908424	1.10302	0.412966	0.913081	0.283149	0.260947	1.03171	-0.110961	0.654033	1.24201	-1.86044	-0.118523	0.346077	0.0945087	0.456356	0.295955	0.614948	0.464751	1.18948	0.437912	-0.427912	-1.69563	1.19729	1.0961	-1.4685	0.339956	0.263424	0.423354	-1.65015	-0.0124738	-0.257152	-1.31001	1.30935	0.664803	0.143143	-1.5625
TG(22:6_34:1)	-1.0665	-0.626778	-0.521097	0.0795598	-0.117377	-0.181999	0.0994778	-1.29449	0.688424	-0.125599	-0.151075	-0.904956	-1.89255	1.15159	2.74168	-0.124848	0.921318	-0.155131	0.475511	1.46251	-1.05268	-1.46231	0.660256	-1.66864	-0.0274502	-0.269884	0.048661	0.193894	-1.35482	-0.532235	0.691329	1.36066	-0.12256	-0.523262	-1.68476	0.307249	2.78584	-0.142222	0.850296	1.32065	-0.124848	-1.30545	-0.429271	-1.09138	0.420884	1.7476	0.328882	0.461054	-0.0358692
TG(22:6_34:2)	-0.0784035	-0.217788	-0.720518	-0.0337468	-0.075624	-0.090772	0.781842	-0.426983	0.692611	-0.0570507	0.620156	-0.940534	-2.47252	0.98047	0.947725	-0.133954	0.566826	0.0309105	0.502935	1.47376	0.263386	-1.1169	0.436155	-1.25241	0.676236	-0.0231761	0.447469	0.50005	-1.00762	-0.579295	1.4818	1.55064	0.457281	-0.263781	-1.20541	0.291326	3.15135	-0.0846384	0.481358	0.298899	-0.170575	-3.02708	-0.394417	-1.48996	1.07421	1.35504	0.888183	0.553153	-0.110788
CE(17:1)	-0.122136	-0.210156	-0.868618	0.51191	-1.67609	-0.110015	0.375159	0.548505	-0.305624	-2.18028	-0.258406	-1.49838	-0.537741	0.583514	0.0491418	-0.531685	-0.550862	-0.766915	-2.35687	-1.3571	-0.0261853	0.319692	-1.45077	-1.52802	-0.154921	-1.02363	-1.27253	-0.635119	1.34448	0.146389	0.380365	0.743214	-1.17851	1.56268	1.16156	0.722251	2.15908	0.735112	1.09827	1.98299	1.42255	0.308271	-0.112372	-0.934939	1.30023	0.538407	0.203798	0.80709	0.712373
CE(17:0)	0.303706	0.774214	-0.514387	-0.321373	-1.86353	-1.28174	1.1043	-1.09058	0.446255	-1.16242	0.368484	-0.568109	-0.335554	-1.41697	-1.17494	-0.633454	-0.112493	-1.25356	-3.1175	-1.54739	0.0474778	0.797952	-0.223592	-1.34584	0.267124	-0.165294	-0.58147	0.701359	0.899482	0.0302218	-0.0550229	0.989627	0.336275	0.288939	1.34789	1.21614	0.782178	-0.0314729	-0.581522	2.97227	0.818762	0.824878	0.581463	-0.987215	-0.738275	0.549333	-0.210783	0.928129	0.806626
CE(15:0)	-1.25293	0.642043	-1.31744	0.145902	-1.66745	0.270137	0.537537	0.291475	0.711989	-1.45014	1.6323	-1.17582	-1.17014	0.231911	-0.53655	-0.0258062	0.302242	-1.3702	-1.79574	-0.758934	-0.00494631	1.4388	0.560513	-1.17897	-1.15839	-0.0982841	-1.49626	0.491425	0.946913	0.713973	0.124826	1.70277	0.260376	0.922805	0.887296	0.417108	1.35653	-0.580032	0.792891	2.45126	1.18116	-0.857629	-0.790098	-1.00419	0.878766	1.30567	0.506558	0.769493	-0.723676
CE(15:1)	0.0338556	0.542683	-0.277355	-0.0779983	-1.79836	0.0996362	0.52876	0.328413	0.939574	-1.07711	1.48423	-1.00952	0.214169	0.707333	-0.391268	-0.431247	0.0109377	-0.860614	-1.58745	-1.46745	-0.287885	1.22467	0.2129	-0.999717	-1.73101	-0.84868	-0.657029	0.374084	0.580082	0.824415	-0.542694	1.86213	1.22793	-0.77705	-0.410175	1.19319	1.57483	0.533789	0.451144	1.84267	0.416472	-0.309793	-1.06061	-0.782991	0.444354	0.559627	0.973687	0.91759	-0.481154
Cer(d18:0/24:1)	0.533391	-0.0580154	1.1803	0.295306	0.447385	-0.27185	-0.440158	0.980415	0.0937905	-0.228067	-1.12209	1.3744	0.0437071	-0.00900888	-1.03437	-0.597715	-0.749682	-0.653593	-0.585731	-0.918833	0.209206	0.246011	-0.991914	1.37388	-0.0906608	1.06969	0.42848	-0.758041	0.94227	0.0120535	-0.847663	-1.34575	0.447244	0.769989	1.26227	-0.00948833	-1.08859	-0.241979	-0.338947	0.854962	0.201322	0.513661	-0.162084	1.45674	1.125	-0.293221	-1.32299	0.620341	-0.101568
Cer(d18:0/24:0)	0.324903	0.0914201	0.697086	0.36154	0.186599	-0.126727	0.101902	0.485838	0.643117	0.29311	-0.214928	0.43135	0.682742	0.450298	0.0181607	-0.0893728	-0.353827	-0.257828	-0.303112	-1.15149	0.636338	0.425498	0.0547982	0.91669	0.0795195	0.931055	0.796893	0.239306	0.914382	-3.26977	0.188756	-0.887606	-0.0177971	0.903374	0.28574	0.268925	-3.38887	0.348293	0.196482	-2.50795	0.6727	0.223186	0.176225	0.86669	0.240261	0.350986	-0.408199	0.802261	-0.366427
Cer(d18:0/22:0)	-0.27864	-0.0208452	0.698835	0.0567334	0.431024	-0.364159	0.0562238	1.06023	0.158614	0.278876	-0.930275	0.442749	0.187063	0.0571721	-0.499995	0.201406	-0.351421	-0.213274	-0.56372	-0.800255	0.485941	0.332307	-0.683961	0.864208	0.457677	0.264101	0.254683	-0.135423	0.722207	0.251137	-4.16056	-0.945441	0.0939583	0.424743	0.776797	0.15619	-0.341684	0.275145	0.156693	0.621427	0.397807	1.01891	0.479264	0.977005	0.564285	0.173306	-0.752204	1.02971	0.0502198
Cer(d18:0/20:0)	-0.786152	-1.21677	-0.83895	1.13451	1.24484	0.583305	-1.37255	-0.832353	-0.180497	0.387616	-1.64843	-0.723044	-0.718392	0.599998	-1.37728	-0.985303	0.949228	-0.88213	0.0708939	-1.48005	0.236105	0.516097	-1.66087	-0.72562	1.06851	1.67471	0.738821	-1.02962	-0.795677	0.834214	0.966363	-1.6309	1.43572	-0.79129	0.852266	0.0518805	-1.164	0.637457	-0.785417	1.42441	-0.675462	-0.462621	-0.407351	1.1895	-0.0372013	-0.436361	0.76445	0.567416	0.959714
CE(22:5)	-0.289632	-1.07821	-0.219192	0.600459	-1.07265	-1.32135	1.02355	-1.64199	-1.05412	-0.383536	-0.427931	-0.75387	-0.908029	-0.536384	-1.12217	-0.252487	0.166472	-0.353219	-1.45541	-1.94643	-1.19691	-0.70965	-0.692633	-1.20286	0.145497	-1.26763	-0.948564	1.14259	0.282449	0.337438	0.0719024	1.22056	-0.60031	0.0420547	0.557906	0.27666	2.42043	0.801164	1.58382	2.57577	0.36165	-0.67575	0.468238	-0.712219	1.23647	0.455259	-0.434798	0.846832	1.04159
CE(18:3)	-0.763919	-0.182713	0.339789	-0.615325	-1.07787	-0.962534	-0.478042	-0.791931	-0.324944	-1.20423	-0.134273	0.269375	0.264223	-0.248144	-2.07413	-0.556702	-0.831354	-0.864701	-2.30304	-2.00051	-1.00098	-0.259605	-1.19987	-0.46893	-0.940984	-0.872086	-0.772818	0.388708	0.850269	0.654035	-0.156359	0.270026	-0.749581	0.699212	2.04324	-0.27785	0.255102	0.466998	0.511038	3.18663	-0.0155855	0.861031	1.34716	-0.0180321	1.26209	-0.174299	-0.0824074	1.43712	0.0927884
CE(18:0)	0.284036	-0.383741	0.0320118	0.250777	-0.820769	-1.68622	0.956153	-0.880632	-0.534451	-0.444562	-0.946417	-0.620948	-0.49472	-0.77268	0.688027	-0.920378	-0.361312	-0.61563	-1.72364	-1.39638	-0.696317	-1.58682	-1.50263	-0.876491	-0.102896	-1.03763	-0.688688	-0.292723	0.302152	-0.69834	-0.458735	-0.335301	-0.192512	1.09984	1.0872	-0.127032	1.3237	0.450127	0.97932	2.27108	1.14504	0.447978	1.30125	0.280313	1.32475	-0.473515	-0.703938	1.34899	1.62579
CE(14:1)	-0.00472273	0.353268	-1.54342	0.650305	-2.00388	-0.30615	1.7359	0.622508	0.495447	-1.71799	0.986636	-1.35712	0.556488	-0.069029	-0.156358	0.544175	0.333175	-1.61283	-2.17264	-0.797299	-1.6454	0.294845	0.264494	0.0309863	-1.33418	-0.670399	-0.139025	0.370643	1.53353	-1.79272	-1.42598	0.680522	0.48917	0.577617	-1.02994	1.14546	-0.0327859	-0.573331	0.36956	1.53433	0.94914	0.680659	-0.849682	1.11462	1.69983	0.593426	-0.519087	1.18975	-0.7623
DG(18:2_18:2)	0.926891	0.342785	1.38292	0.103312	-0.141553	0.170285	-0.26214	1.0663	-0.365823	0.381672	-0.436721	0.408817	0.404552	-0.253982	0.297439	-0.388867	-0.293261	0.906099	0.929518	0.861821	-0.497947	-1.79485	-0.210027	1.24246	0.791433	0.20254	0.856219	0.626723	-0.668083	0.873816	0.514957	-0.453824	0.0285981	1.17249	2.47709	-0.614865	-2.51373	0.933099	0.123743	-3.347	-0.968207	0.319629	0.938338	0.122026	-0.589036	-1.45588	-0.655424	-1.28738	0.691882
DG(18:1_22:6)	0.257796	-0.497675	-0.19506	-0.284185	0.219231	-0.483943	-0.492285	1.4939	-0.602555	-0.281376	-3.95435	-0.0314445	0.00829569	-0.203598	-0.467929	-0.346816	-0.158449	0.0150962	-0.394451	-0.534179	0.754494	0.944414	-0.682102	-0.0586958	0.112251	0.730529	0.352859	-3.39167	-0.047574	-0.103885	-0.0100104	-0.902516	1.32939	0.11995	0.191703	-0.214401	-0.279166	0.34767	-0.0956625	0.765665	1.2867	0.155432	0.428636	1.18267	0.623409	-0.654472	0.22228	0.232067	1.8127
DG(18:1_20:4)	-0.091316	-0.848667	0.763527	-0.547211	-0.235421	-0.627742	-0.444621	0.0935488	-0.723891	-0.032791	-1.65079	0.463304	0.831128	-0.881966	-0.522502	-0.625618	-0.440642	-0.531343	-0.86848	-1.38392	-0.0503685	-1.46804	-2.06347	-0.201098	0.110556	-0.792533	-0.531217	-0.676536	0.464443	0.295422	0.547241	-1.25249	-0.0613207	0.335379	0.956016	0.216201	0.21131	1.70381	0.435612	2.15589	-0.0746207	0.918539	0.770258	0.614755	1.78281	-1.00827	-0.814579	1.0222	1.07412
DG(18:1_20:3)	-0.0138893	-1.07448	0.234001	-0.82104	-1.0244	-0.849336	-0.785971	0.207197	-0.624903	-0.360348	-1.68023	0.408263	0.6765	-0.684342	-0.5363	-0.605987	-0.907815	-0.440004	-0.886031	-1.30118	0.314979	-0.0350856	-1.55342	-0.360985	0.715119	-0.508743	-0.0110177	-0.36418	0.73075	-0.47691	0.643633	-2.98405	0.564176	1.31054	0.426961	-0.449812	-0.197959	1.21904	0.120378	2.86543	0.396513	0.817498	0.677181	0.4917	1.67479	-1.19211	0.332468	0.29814	0.713024
DG(18:1_18:3)	0.32319	0.467229	1.41843	-1.05063	1.05827	1.44969	0.121978	-0.424042	0.241028	0.519231	-1.48113	0.11609	-0.835921	0.381737	0.057551	0.280731	0.149902	0.197037	1.13894	1.12288	0.838994	-1.16054	0.255788	0.928474	-1.4888	0.256385	0.396816	1.09596	-0.862741	1.64134	0.931294	-0.809202	-0.338479	0.550685	2.14002	-1.6114	-1.33247	0.732586	0.790484	-1.69954	-0.827964	1.29738	-0.342053	-0.496256	-2.24844	-0.773555	0.309197	0.387928	1.18473
DG(18:1_18:2)	0.740795	0.323462	1.58409	-0.163086	0.230121	0.23774	-0.790423	1.07582	-0.06655	0.0338657	-0.760954	0.427182	0.784946	-0.574224	0.00271857	-1.00099	-0.443207	0.657789	0.957349	1.07309	-0.130812	-1.36337	-0.514531	1.01476	-0.141855	0.773496	1.60984	0.842842	-0.347114	1.77119	0.283263	-1.86706	-0.092603	1.31172	2.14623	-1.25158	-2.29972	0.539371	-0.0148579	-0.755183	-0.195897	0.741155	1.16013	0.134101	-1.0871	-0.931547	-0.79856	-0.1305	0.651503
DG(18:1_18:1)	0.440201	0.488469	0.969478	0.409611	0.606094	0.601891	-0.00837926	0.55718	0.821655	0.733066	0.326461	0.427288	0.355454	0.342729	1.08655	0.269537	0.350197	0.652543	0.853304	0.85557	0.392792	0.0288905	0.441431	0.458948	0.621349	0.815407	0.712862	0.693149	0.130129	0.800229	0.418819	-0.507104	-2.45296	0.368172	0.71861	-0.0862925	-2.65511	-0.351155	0.239569	-2.1067	0.261893	0.288139	0.602773	-0.326126	-2.16348	0.0426022	-2.64314	0.259047	-0.851221
DG(18:0_20:0)	-0.5418	-0.779294	-0.570918	-0.66825	1.153	-0.780918	-0.865205	1.96417	-0.863854	-0.630815	-1.01736	-0.506995	-0.50443	-0.70225	-0.867816	-0.651634	-0.669822	-0.594733	-0.786808	-0.924499	1.65799	1.73477	-1.02422	-0.508416	-0.499127	1.50968	1.10683	-0.676076	-0.547053	-0.656455	-0.530623	-0.507226	1.75969	-0.544633	-0.394736	-0.623413	-0.750186	-0.238071	-0.541394	-0.0569778	1.82522	-0.363371	0.680219	1.71047	-0.128751	-0.878988	1.1051	-0.435076	2.10941
DG(16:1_20:0)	0.389722	-0.345511	-0.255995	-0.639074	0.030662	-0.664084	-0.483287	0.590786	-1.26132	0.0175919	-1.97405	0.324615	-0.363988	0.34388	-0.6891	-0.962146	-0.191157	0.0934263	-0.731625	-1.70998	-0.228621	-0.538279	-2.2356	-0.0417935	-0.339186	-0.748456	-0.0273792	-0.6549	0.713979	-0.243429	0.150667	-1.21323	0.585701	0.301251	1.12362	-0.518797	-0.632548	1.66856	0.0397683	2.10786	0.962454	0.55912	1.21048	0.713115	1.36295	-1.0311	-0.284291	-0.0722023	1.37906
DG(16:1_18:2)	0.968499	-0.699341	0.823398	0.409686	0.259095	0.68993	-0.137505	0.0905826	-0.210974	-0.0450126	-0.416857	-0.386467	-0.201924	0.856135	-0.171644	-1.12346	-0.179713	1.01251	0.847736	0.608968	0.436424	-1.031	-0.438178	0.694677	-0.647049	0.405992	1.1102	0.4387	0.33639	2.25393	0.781867	-0.583161	-0.792678	1.31178	1.79081	-0.316554	-2.44654	-0.101849	-0.506818	-3.48351	-0.281843	0.916153	0.921147	0.762452	0.135166	0.233941	-0.579108	0.489548	0.212975
DG(16:1_18:1)	-0.164829	-0.756761	0.264265	-0.509884	0.432638	-0.188131	-0.77237	1.88847	-0.291917	0.500768	-0.860446	0.206245	-0.588587	-0.327379	0.0525009	-0.385959	-0.398914	0.423438	0.434058	0.0521805	1.2702	1.29981	-0.987283	0.222867	0.0312302	1.30017	0.814382	0.0396956	0.0426047	-0.0128046	-0.239204	-1.74004	1.49933	-0.622148	-0.328556	-1.07554	-2.27206	0.100031	-0.720326	-0.572183	1.69576	0.0821659	0.35921	1.48602	-1.65203	-0.78658	-0.195086	-0.76815	2.15267
DG(16:0_20:0)	0.157501	-0.0786642	0.519642	0.120196	-3.76696	-0.2443	-0.297865	0.119775	-0.364987	0.250224	-0.477766	0.0666087	0.586524	0.0977568	-0.416356	0.124148	-0.0607987	0.247537	-0.146503	-0.435417	0.289051	-0.369493	-0.643303	0.361076	0.519843	-0.209635	0.306702	-0.199622	0.255993	0.0969934	0.17464	-0.747508	0.469731	0.422512	0.691423	-0.126252	-0.0944916	0.825833	0.335381	1.02724	0.461433	0.536982	0.933765	0.648152	1.01888	-0.361527	-0.0929318	0.447518	0.649348
DG(16:0_18:2)	0.796513	0.382623	1.97538	0.0986608	-1.08476	0.421141	-0.578217	0.0455548	-0.13883	-0.440656	-0.612086	-0.507659	0.66168	-0.219647	0.138107	-0.67815	-0.812307	0.970704	1.06589	1.0253	-0.683041	-2.20265	-0.418564	0.831735	0.445568	-0.0188517	1.32626	0.484838	0.34037	0.613905	0.65732	-1.67808	0.310234	0.989387	1.81981	-0.941125	-1.75027	0.870828	0.0365966	-0.935609	-0.313866	1.31992	0.783581	0.235098	0.084568	-0.714613	-1.58868	-0.217396	1.00811
DG(16:0_18:1)	0.280188	0.151949	0.740203	0.353515	0.64389	0.522791	0.141499	0.556187	0.519985	0.420288	0.24213	0.40298	0.110632	-0.116046	0.562321	0.444437	0.132994	0.465301	0.958508	0.789416	0.313164	0.112044	0.455336	0.339227	0.469905	0.602179	0.703918	0.589535	0.19288	0.368693	0.18636	-0.395591	-0.241259	-0.145122	0.572514	0.406904	-4.0315	-0.219717	0.0674329	-3.29468	0.502915	0.427902	0.257094	0.220461	-3.37097	0.00595821	-0.69337	-0.146497	0.0112804
DG(16:0_16:1)	0.183033	-1.207	0.642716	0.616002	0.890735	0.816229	0.0351112	1.22737	0.301214	-0.0436335	-0.00476361	0.343251	0.621964	0.303695	-1.03561	0.716049	0.200875	0.999334	1.26218	0.489176	1.32012	1.20983	-0.466585	0.386622	0.301214	0.344356	0.837749	0.0543273	0.884379	0.676729	0.512857	-1.15626	0.23498	-1.99145	-0.738728	-0.229128	-2.00623	0.145276	-1.81899	0.297576	0.685591	1.03161	0.778985	1.05747	-2.58037	-1.22028	-1.12783	-0.0301728	0.492863
DG(16:0_16:0)	0.472674	-0.451602	0.539082	-0.534836	-1.20537	-0.102142	-0.746666	-0.216631	-0.858911	0.0194873	-0.433146	0.541748	0.471271	-0.932143	-0.903082	-0.680513	0.0213787	0.422571	-0.14071	-0.607346	-0.440976	-2.12913	-1.3361	0.380875	0.362971	-0.7677	-0.0315746	-0.53016	-0.576741	0.152264	0.184488	-1.61224	0.30033	0.380674	1.21653	-0.0351059	-1.11874	0.87983	-0.0848267	1.58999	0.118604	1.38282	1.42798	0.825227	1.37987	-1.11673	-0.406068	0.398281	0.777256
DG(14:0_20:0)	-1.09581	-0.740723	-0.612214	-0.301895	0.764544	-1.32556	-0.517035	1.82434	-1.40525	-0.55452	-0.864852	-0.211027	-1.0599	-1.24997	-0.560264	-1.20134	-1.21882	-1.14667	-0.430334	-0.568956	1.50085	1.64092	-0.985468	-0.442504	-1.05481	1.48727	0.989894	-1.22482	-0.537408	-0.156195	-0.248308	-0.512784	1.68263	0.0613885	-0.218084	-0.164558	-0.406787	-0.211424	-0.425522	0.266699	1.7882	-0.266875	0.619095	1.73983	0.0231924	-0.465044	1.08227	-0.278745	2.01709
DG(14:0_18:2)	2.36307	-0.925773	-0.285367	-0.584498	-0.77091	1.79062	0.660992	-0.274186	-1.18565	1.67805	-1.65744	-0.0889092	-0.0810256	-0.688992	-1.19783	-0.533431	-0.589331	-0.358556	-0.948865	0.562051	-0.392895	-1.63593	0.211727	2.22685	-0.0647272	-1.0535	-0.533431	-0.60855	-0.21202	1.67179	-0.161524	-1.62773	-0.050974	-0.204584	0.256098	-0.4467	-0.836313	0.737583	2.34526	1.29414	-0.00825966	0.352496	0.446175	0.149183	1.07356	0.742365	-0.789805	0.132122	0.538318
DG(14:0_18:1)	-1.08002	-1.66058	1.72433	0.98849	0.882851	1.89899	-1.87059	0.842691	0.27286	-1.29762	0.861721	-0.994935	-0.988664	0.61522	-0.397728	0.122872	1.45849	0.529648	0.900948	1.03794	-1.23673	0.857245	-0.2195	0.415206	-0.9757	1.01566	0.0651035	-1.40826	1.24478	1.08043	0.491232	-2.21892	-0.964761	1.06481	-0.720514	0.132457	-1.58942	1.488	-1.07903	0.105153	-0.930786	-0.643839	-0.569326	0.911854	-0.0702998	-0.0458746	0.481764	-0.819125	-0.496035
CE(20:0)	0.113258	0.447833	-1.17675	1.03771	-0.020552	0.933472	1.16674	0.730202	1.0629	-1.31573	1.40296	-1.02843	-1.02248	0.285744	-0.301734	-1.36403	-0.209155	-1.232	-1.67768	-1.99716	-1.25793	1.59065	0.0340365	-1.03172	-1.01017	-0.0809685	-1.36403	0.539377	0.769263	0.000312486	0.254969	1.33139	0.52109	1.06879	-0.767954	1.10677	1.22523	2.52589	-1.10824	1.20116	0.729953	-0.695176	-0.62445	-0.848673	-0.150788	0.6144	1.32793	-0.861554	-0.554885
CE(22:2)	-1.71044	-0.398331	0.0265425	0.242057	0.229344	-0.396597	-2.25977	1.50752	0.0018861	-0.255145	0.803649	-1.65132	-0.213288	0.184305	-1.45176	-1.89701	-0.385527	-0.169405	-1.30928	-1.10952	0.514497	1.99006	-1.06092	0.0550088	0.416796	1.12074	-0.127622	0.176055	0.436798	0.463191	-0.67558	0.242922	1.56959	0.00978504	0.511808	0.290793	0.380738	1.42461	-0.0106669	1.09853	0.692149	-1.40737	-1.35559	0.826275	0.851934	0.659143	0.0105764	-0.369698	1.73225
CE(20:3)	-0.385004	-0.562944	-0.670677	0.379118	-1.00502	-1.09929	-0.0178996	-1.40224	-0.650845	-0.391145	-1.01439	-0.257806	-0.446505	0.0629478	-0.587759	-0.475027	-0.968699	-0.533353	-1.93543	-1.55691	-1.37815	-0.894812	-1.40838	-0.610125	-0.146563	-1.29974	-0.96442	0.270643	0.450855	0.413538	-0.755997	0.699551	-0.407907	0.646452	1.01741	0.401759	2.23789	0.434201	0.943895	3.18504	0.140971	0.248332	0.819313	-0.0878122	1.59886	0.157232	0.106023	0.729656	1.43976
CE(22:6)	-0.0698561	-0.911923	-0.522858	0.720541	-1.23898	-1.33193	0.165465	-1.09023	-0.677652	-0.598725	-0.767652	-0.772246	-1.20144	0.280974	-0.870307	-0.12277	-0.352637	-0.0627363	-1.78588	-1.11338	-0.588922	-1.04215	-0.648046	-1.36147	0.154843	-1.02775	-1.3473	1.13629	0.638149	-0.119709	0.630923	1.29012	-0.321614	-0.307656	0.567281	0.318923	1.66651	0.870254	2.0053	3.15607	0.124695	-0.501322	0.68376	-0.608557	1.37902	0.267564	-0.5532	0.822905	1.58187
CE(20:5)	-0.553442	-0.600928	-0.704581	-0.0866209	-1.16333	-0.99675	-0.88784	-1.71008	-0.309068	-0.448851	-0.715263	0.0757299	-0.531864	0.134746	-0.761937	-0.878055	-1.05909	-0.189902	-1.90353	-1.52242	-1.05327	-0.269925	-1.26659	-0.532661	-0.620618	-0.98121	-1.08893	0.609273	0.915672	0.544161	0.0703768	1.14211	-0.192558	0.0223548	0.110961	-0.178433	1.91732	0.259655	1.36665	3.73693	-0.0727128	0.0647126	1.14552	-0.876264	1.5943	0.812853	0.32215	0.0906114	1.09115
CE(20:4)	0.261151	-0.679946	-0.815886	0.859334	-1.24585	-1.11425	0.447284	-1.24486	-1.15494	-0.663302	-0.615516	-0.594255	-1.15211	0.724854	-0.635426	-0.616893	-0.325131	-0.298111	-1.63354	-1.22625	-0.963833	-1.34463	-1.05656	-0.66806	-0.265917	-1.42364	-1.50263	0.750237	0.657015	0.577817	-0.257844	1.39027	-0.508988	0.454043	0.647455	0.39543	2.21208	0.815321	1.62052	2.74948	0.477182	-0.295275	0.339154	-0.145832	1.43923	0.10863	-0.0809085	0.733995	1.52994
CE(14:0)	-0.352551	-0.0643752	-0.759944	0.109963	-1.3114	-0.997786	0.687583	-1.36299	-0.39252	-1.44245	-0.284451	-1.06896	0.0444928	-0.810551	-1.06353	-0.526082	-0.223819	-0.647407	-2.41898	-1.4205	-1.1183	-0.361998	-0.820042	-1.23598	-0.116306	-1.55577	-1.03389	0.244012	1.01193	0.201738	-0.887328	-0.262127	-0.294291	1.09532	1.00821	0.422031	0.382988	0.558885	0.878468	2.72902	1.17618	1.11826	0.943727	0.574302	2.10441	0.179742	-0.423904	1.14136	1.23287
CE(16:1)	-0.876534	-0.762017	-0.299965	-0.0785304	-1.01653	-1.0346	1.59433	-0.526273	-0.186054	-0.981527	0.44746	-0.6895	0.180774	-1.39267	-1.21857	0.189247	-0.0923712	-0.91039	-1.78929	-1.85921	-0.875185	-0.209742	-0.724861	-0.244521	-0.291918	-1.12548	-0.683221	0.381954	1.51565	-1.08187	-0.392796	-0.946567	0.471476	-0.0674435	-0.0326811	0.725877	-0.382522	0.0320394	-0.285559	2.9114	0.580044	1.34613	1.13441	0.912417	1.83005	-0.218843	-0.583598	1.07071	-0.0651345
CE(20:1)	0.0996179	0.0774889	-0.849636	0.0926143	-1.31614	-1.19013	1.36574	-0.386673	-0.272172	-0.272838	-0.713769	-0.77906	-0.294716	-0.675808	1.49036	-1.43331	0.0649428	-0.680257	-1.67634	-1.15161	-0.704276	-1.87708	-1.23488	-1.26681	0.100345	-1.32212	-0.0847393	-0.848898	0.197913	-0.80134	-0.594308	0.385022	-0.11255	1.3768	1.18669	-0.372563	1.75435	0.692217	1.18751	1.40946	0.796274	1.03899	0.732977	-0.062606	1.48243	0.0814063	-0.453885	1.71955	1.40907
CE(18:2)	-0.207722	-0.16653	0.17603	0.255462	-1.13694	-0.79385	-0.333257	-1.00986	-0.417397	-0.767098	-0.336177	-0.000455479	-0.149425	0.108973	-2.94934	-0.473977	-0.638413	-0.935604	-1.99061	-1.68809	-0.643553	-0.822108	-1.07355	-0.16703	-0.359298	-1.04405	-1.17319	0.319304	0.700221	0.660313	-0.223786	0.0999717	-0.542591	0.865603	1.3322	0.149139	0.739222	0.63081	0.555852	3.34652	0.145597	0.709585	0.543799	-0.130093	1.55849	-0.79688	-0.0654756	1.32864	0.794521
CE(18:1)	-0.0418193	-0.279099	-0.263582	0.0461109	-1.12812	-1.57322	1.03652	-0.996728	-0.653831	-0.752419	-0.732843	-0.538382	-0.363155	-0.564788	0.628166	-0.759072	-0.360275	-0.776506	-1.87516	-1.41837	-0.944199	-1.65794	-1.39923	-0.864494	-0.132439	-1.28829	-0.720622	-0.182559	0.504356	-0.547195	-0.341574	-0.0668911	-0.289691	1.13987	1.16297	0.0703	1.6901	0.581609	0.961684	2.69935	0.863121	0.427503	1.10379	0.016275	1.44976	-0.0512706	-0.471655	1.3901	1.37366
CE(16:0)	0.38498	-0.48441	0.283539	0.197666	-0.734065	-1.18201	0.451903	-0.836599	-0.711589	-0.21486	-1.02438	-0.660559	-0.481151	-0.541054	-0.826677	-0.69734	-0.537095	0.0458531	-0.910222	-1.49201	-0.615987	-1.52653	-1.39522	-0.355054	0.0367438	-0.841067	-0.333819	-0.230306	0.444804	-0.408585	-0.442053	-0.883966	0.0686379	0.947214	1.26785	-0.34152	-0.167602	0.480901	0.258004	2.8425	0.666691	1.22973	1.49556	0.317587	1.6915	-1.2686	-0.762015	0.760673	1.5411
Cer(d18:1/25:0)	-0.505147	-0.0848605	0.283894	-0.426963	-0.0377007	-0.256764	0.0421008	1.35452	0.109285	-0.171535	-1.58595	-0.24605	-0.4458	0.0476078	-0.648372	-0.821386	-1.2803	-0.244958	-1.07488	-2.72108	-0.388434	-0.289309	-1.81143	-0.986495	-0.269017	0.496284	-0.34394	-0.378428	0.90405	0.53939	-0.727825	-1.01154	0.112031	0.586641	0.965782	-0.195007	-1.1045	-0.532006	-0.638582	2.71472	1.39894	0.670266	-0.324633	0.972397	1.77669	-0.493917	-1.09882	1.1754	1.28832
Cer(d18:1/24:0)	-0.404214	-0.579521	1.09758	0.311124	-0.302021	-1.47342	0.880369	0.10641	0.96793	-0.173885	-1.03833	-0.263607	-0.906596	-0.861344	-0.349368	-0.453771	-0.753934	-0.0790611	-1.0118	-1.87708	-0.326192	-0.859898	-1.84509	-0.877204	0.428213	-0.0556672	0.535209	0.095158	0.98837	-0.707707	-0.63478	-1.96316	0.932534	0.216801	0.735658	-0.500844	-0.939414	0.265206	-0.317128	2.20653	1.73166	0.650545	0.387292	0.941897	1.0546	-0.371756	-2.02027	1.13826	0.257003
Cer(d18:1/24:1)	-0.122638	-0.431108	1.09329	-0.0785053	-0.0367981	-0.9173	-0.590832	0.37548	0.325177	-0.223583	-1.32758	0.0104394	-0.143965	-0.625866	-0.340168	-0.585442	-1.19454	-0.732972	-0.711982	-2.08218	-0.545279	-0.0131215	-2.32828	-0.253443	0.0876628	0.238913	0.360246	-0.0465594	0.73554	0.151892	-0.835869	-1.81565	0.855906	0.348827	0.61635	-0.679217	-0.889298	0.149309	-0.900789	3.05772	1.12607	0.577686	0.154728	1.12693	1.92681	-0.515007	-1.3869	1.22612	0.646219
Cer(d18:1/22:0)	-0.42036	-0.63037	0.822201	0.583652	-0.25621	-0.943707	0.125313	0.0717444	0.881343	-0.230868	-1.51868	-0.319705	-0.780765	-0.674187	0.910025	-0.485326	-0.891863	-0.526806	-1.40654	-1.81814	-0.0698955	-0.71284	-1.85627	-0.357099	0.721071	-0.540735	0.0411367	-0.252024	0.182095	0.0390598	-0.966094	-2.09155	1.24161	1.08281	0.284505	-0.457555	-0.858473	-0.0783157	-0.468144	2.15479	1.87466	1.03989	0.231737	1.1031	1.4903	-0.688746	-1.92333	1.01153	0.487265
Hex2Cer(d18:1/24:1)	-0.357037	-0.517991	0.949649	0.0736396	-0.0448838	-0.353438	-1.46339	-0.988235	-1.53455	0.525887	-1.72677	0.573341	-0.174488	0.265041	-2.08949	0.521845	-1.91653	1.21209	-1.78874	-0.786832	1.14867	0.0821374	-0.560107	0.236373	-0.19321	-0.0884725	-0.47265	0.0471713	0.274575	-0.374477	-0.164897	-0.635656	-0.724136	0.0432047	-0.385964	0.373293	-0.0275806	1.42543	0.51931	2.16647	0.206048	1.0848	0.552616	-0.336267	1.98006	-1.50866	-0.805682	0.402157	1.03345
DG(17:0_18:1)	0.0940364	-0.909563	-0.0314997	0.0978752	-0.264752	0.318813	0.232141	0.902849	-0.183381	0.0100011	-0.418303	0.531355	0.405702	-0.245651	-0.34783	0.0962465	0.415246	0.260689	-0.150046	-0.752866	-0.0773573	0.0182103	-0.511328	-0.501815	0.258463	-0.148092	-0.205425	-0.343672	0.718654	0.279571	0.807246	-0.490335	0.184913	0.229167	0.465862	0.257122	-0.503549	-4.77453	0.571637	0.714756	0.279742	-0.0234429	1.01576	0.398852	-4.52036	0.446655	-0.28498	0.521611	0.418806
Quinoline-4-carboxylic acid	0.840869	0.266642	-1.22131	-0.773745	-0.15002	-0.459424	-0.137407	-0.497829	-0.389287	-0.478102	-0.763073	-0.424785	0.308287	0.12212	-0.0280371	0.533607	0.829685	0.591858	-0.00865056	-0.923104	1.16803	-1.48577	-1.46236	0.135221	0.260068	-1.49261	0.337458	-1.21613	-0.415663	0.129154	1.09591	-1.0965	0.220819	-0.637501	-0.0444671	-0.747792	-0.064401	0.994383	-1.12597	2.18486	-1.07465	1.40748	0.631741	0.217304	2.35869	-2.48877	0.705291	-0.0708903	0.984686
C10:2	0.575857	-0.167257	0.971179	0.912674	-0.325386	0.121568	-0.465087	0.768352	-0.344542	0.529936	-1.22618	0.576962	0.851808	0.826068	-2.91392	1.15006	0.445122	0.368501	0.106788	-0.388057	-1.93111	-0.660017	-0.847032	1.09602	0.68319	0.131625	0.994022	0.304995	0.507788	-0.091439	0.322798	-1.31111	0.472389	0.408097	-1.1387	0.0468372	-2.47252	-0.550813	0.646133	0.12874	0.605804	1.65521	-0.906619	1.16165	-0.140589	-0.96014	-0.353166	-1.29007	-0.794115
Cer(d18:2/24:1)	-1.18603	-0.833469	1.62777	0.389632	-2.63146	-1.20089	-0.70337	1.45997	0.0538855	0.309439	-1.26163	0.673198	-0.00311745	0.303046	-0.0289323	0.874157	0.669234	-2.29851	-0.211209	-0.983174	-0.882526	0.794311	-1.21771	0.0569296	0.0309018	0.434169	0.339187	-0.383463	1.69192	1.32386	-0.240383	-1.24985	-0.0529963	0.630423	0.421308	-0.424731	-0.610488	-0.673251	-1.36764	2.30346	0.0897942	0.271146	-1.54602	-0.19599	1.61042	-0.79906	-0.556741	1.41507	0.344364
SM C16:1	0.0962226	0.0289296	0.195461	0.281317	-0.438663	-0.532938	-1.2128	-0.0677853	-0.616959	-0.179518	-1.63204	0.0231695	0.488085	-0.289877	-1.09897	-0.631487	-0.164176	0.0827217	-1.27753	-1.14848	-0.226761	-1.18534	-2.05064	0.1179	-0.144163	-0.150219	-0.0873729	0.0294801	0.431817	0.170599	-0.0190788	-2.20591	0.326293	0.114242	1.15915	-0.856042	-0.716006	0.221137	0.472064	2.61522	0.861364	1.34437	1.06603	0.0878131	1.7322	-1.29345	-0.980256	0.669448	0.686892
TG(18:0_30:0)	0.195347	0.465458	-1.30562	0.071157	0.478429	1.29245	1.22965	0.978897	1.08299	-1.39421	1.70211	-0.0735097	0.155549	0.358509	0.465758	0.501472	0.278621	-1.34084	0.32126	0.330472	0.16489	1.32043	1.46421	-1.21318	-0.177065	0.0490241	-1.425	-1.46115	0.19966	-0.637696	0.0610178	1.76249	0.392107	-1.26674	-1.04504	1.40052	1.44386	0.78298	-1.26195	-0.545472	0.412663	-0.998645	-0.953562	-1.09649	-0.651629	1.28888	1.18181	-1.1047	-0.909218
Cer(d18:1/23:0)	0.524107	-0.574786	0.300462	0.594221	-1.09416	-0.941273	0.665618	-0.0262046	0.577703	-0.378491	-1.56576	-0.663664	0.124238	-0.510095	0.0951211	-1.01996	-0.667874	-0.811368	-1.3655	-2.38134	-0.590923	-0.766331	-1.36938	-0.299246	0.0684701	-0.421507	0.222902	-0.0128908	0.327053	0.157498	-0.442799	-1.74967	0.568614	0.910027	0.702466	-0.912383	0.128483	-0.45278	-0.0335807	2.42197	1.77222	0.902184	-0.121049	0.82997	1.9522	-0.6777	-1.33809	1.29648	0.347197
N-Acetyl-Proline	0.631298	0.315653	1.16494	-0.0946292	-0.17545	-0.0734512	-0.171506	1.95526	0.0481226	0.0583627	-0.949935	0.609079	1.79	-0.135578	-2.09973	1.1279	-0.0139213	0.149527	-0.363136	0.059749	0.0234459	0.0592008	-0.580514	1.63699	-0.18161	0.173388	0.515345	0.22276	-0.13058	0.361518	-0.233997	-2.28861	1.14464	1.2591	0.251325	-0.342027	-2.49975	0.525726	-0.640142	0.292596	0.244422	1.11131	0.680478	0.743717	-0.314624	-2.10096	-0.301579	-0.317246	0.110233
Cer(d18:1/18:0)	1.26181	0.761438	1.52385	0.655856	-0.761998	-0.304018	0.437486	0.313444	0.428143	-0.289387	-1.43382	0.643806	-0.480124	-0.153452	-0.607175	-1.26048	-0.965945	-1.01833	-1.64055	-1.35406	-1.11785	-0.804315	-1.54077	-0.331705	0.728013	-0.924534	-0.0226639	-1.25226	-0.475869	0.395449	-1.21746	-1.41314	0.951522	0.930249	0.660462	0.219081	-0.201119	0.737637	-0.595713	1.93421	2.15814	0.338066	0.597237	0.728028	0.59685	-0.786128	-1.4862	0.602508	-0.701811
Cer(d18:1/16:0)	0.490925	-0.548083	0.285014	0.455363	-0.273067	-0.462673	-0.105403	-0.769785	0.29238	-0.330621	-1.54914	0.0777955	0.0829377	-0.178476	0.13304	-1.01459	-0.0688221	-0.185367	-1.14493	-0.390054	-0.369465	-1.16948	-1.48396	-1.33535	0.15014	0.542016	-0.0818005	0.029859	0.308875	0.315624	-0.495718	-2.52348	0.197934	0.598564	0.95916	-0.679865	-1.06918	0.702933	0.694456	2.73049	1.13743	0.950942	-0.0110971	0.225457	0.846845	-0.564583	-2.11449	1.05452	0.164173
N-Acetyl-Isoleucine	0.607771	0.812449	-0.119848	0.234095	-0.429101	-0.244871	0.631593	0.734835	-0.876954	0.378209	-0.62963	0.617413	1.03998	0.815534	-0.512796	0.502913	0.361302	1.42519	-0.109406	0.652542	1.81739	-0.228764	0.934059	0.962784	-0.111668	0.628916	1.12526	0.863736	-0.0578528	0.68168	0.764635	-0.970491	0.505203	1.61438	1.27357	0.316666	-1.33465	-1.62438	-0.37258	0.0968181	-1.22029	1.08692	1.15716	0.568147	-1.20089	-1.48348	-0.838074	-2.08829	0.279408
2-hydroxyglutaric acid	0.601462	-0.719984	-0.297481	-0.358161	0.1295	-1.08532	-0.907156	-0.493828	-0.856158	0.485759	-1.19439	0.840504	-0.433263	-1.33432	0.116691	0.989387	-0.479559	0.0727621	-1.00923	0.346195	1.78645	-0.801587	-0.498241	0.868993	0.0583077	-0.785606	-0.730243	-0.724718	1.90112	-1.02024	0.881937	-2.60688	-0.726345	0.529043	0.8897	-0.103884	-1.31183	0.59677	1.81405	0.745559	0.520141	-0.21396	0.886313	-0.0423031	1.4837	-0.719667	0.0854532	0.128682	-0.0114999
TG(20:0_32:4)	-0.415349	0.825062	-0.52132	-0.875539	0.969914	1.49457	-1.59232	-0.50808	1.48598	-0.739303	1.71875	-0.288683	-0.279348	-0.999276	0.564054	-0.815067	-0.881261	-0.607987	-1.30701	0.935652	1.44878	-2.1206	1.8405	-0.293855	-0.260048	-1.43091	1.69233	-0.90402	-0.434466	-0.832613	-0.374671	-0.106478	-0.243762	-0.425661	0.11986	-0.712364	-1.17373	0.690013	-0.413873	1.34907	-0.193182	0.234009	0.34494	-0.00674517	1.08786	-1.64248	-1.11865	-0.026948	0.454051
TG(20:0_32:3)	0.708914	0.452323	-1.09805	0.208565	0.450087	0.847442	1.60152	1.97147	0.515512	-1.27964	1.50647	-0.904243	-0.896466	-1.49622	0.105459	-1.34276	-1.3979	-1.17025	0.927374	0.959201	-1.20412	0.318244	0.464714	-0.908551	-0.880388	0.831487	1.45504	0.795383	-1.02569	0.767967	0.527911	1.56145	0.744119	1.60197	-0.563896	0.470209	0.797144	-0.0889146	-1.00854	0.460127	-0.824683	-0.468801	-0.376386	-0.669367	0.242524	-2.03205	0.822291	-0.686198	-0.285489
TG(20:0_34:1)	0.0985075	0.152158	0.0802794	-0.11081	0.882031	0.186674	-0.164367	1.59258	0.0625081	-0.137673	0.861662	-1.9265	-0.280334	-2.19087	0.168974	0.448128	-0.101441	-0.414537	0.316492	0.49095	1.20718	1.73068	0.308331	-0.241795	-0.0977692	1.17186	0.820424	0.119981	-1.98073	-0.832971	-0.248952	0.464251	0.986	-1.97746	-0.23763	0.355263	-0.463996	0.195126	-0.428402	-1.31717	1.13473	-1.73203	-0.00326194	1.16459	-1.41435	0.123571	1.39058	-0.380459	1.08924
TG(18:0_38:7)	0.868003	0.609165	0.892104	0.446847	0.0220574	0.789026	-0.400832	1.06109	0.967425	0.397071	-2.2743	-1.09779	-1.09188	1.40774	-0.284037	0.807824	0.519577	-1.30005	0.472846	-0.54973	-1.32581	0.672687	0.815426	-1.10107	-1.07966	-1.82131	0.103619	-1.48756	0.0394337	-0.338411	0.066291	2.28774	-1.06934	-1.18456	0.264914	1.57838	2.16425	-0.477859	0.550674	-0.0603951	-1.0373	-0.766705	-0.696438	-0.919206	-0.22585	1.31861	0.657486	-0.932003	-0.627324
TG(18:0_36:5)	0.126755	0.640746	0.225023	0.0735202	0.629416	0.572927	0.56596	0.556559	0.514933	-0.165028	0.926643	0.518289	0.154886	0.245074	0.659085	0.325639	0.0733464	-0.0283864	0.841161	0.958606	0.233943	0.354221	1.23155	0.40154	0.0773647	0.120866	0.539145	0.558938	0.0144245	0.216332	0.621202	0.694522	0.375348	0.0757028	0.168632	0.444458	0.375419	0.122719	0.227459	-2.04371	-0.236331	-2.59365	-0.0591837	-0.0440037	-2.17254	0.539145	0.702002	-2.72235	-0.0247843
TG(18:0_34:2)	-0.0388882	0.58587	0.516209	-0.205125	0.87568	0.83235	0.634614	-0.067504	1.39422	0.0946437	1.5377	0.168419	-0.316498	-0.669039	2.45357	0.680016	0.344342	-0.391251	1.44802	1.56775	0.0954359	-0.880194	2.30989	0.133981	0.175937	0.301037	0.889445	0.722981	-0.815711	-0.203477	-0.132434	-0.267749	-0.554087	-0.823848	-0.485516	1.26239	0.132434	-0.69685	-1.01108	-2.75252	-0.341395	-1.09018	-0.0966823	-1.3111	-1.44584	0.94465	0.092859	-0.748444	-1.46618
TG(16:0_40:7)	0.168659	0.537678	-0.60144	0.134405	-0.460935	0.595372	1.07485	-0.304281	0.71188	0.358255	1.47543	-0.195811	-1.62562	0.747675	1.71639	-0.679049	0.336486	-0.510373	0.18798	0.66059	-0.42586	-0.0817754	1.17118	-1.63356	0.33118	-0.456796	-0.045028	0.682373	-0.457362	-0.830207	0.979734	1.26714	0.433068	-0.476724	-1.40713	1.4563	1.85934	-1.09508	0.0836694	0.69821	-0.125017	-1.34466	-1.28394	-1.47642	0.293495	1.51346	0.56586	0.0699991	-1.22423
TG(16:0_38:7)	0.369487	0.248898	0.0814887	-0.351527	0.169094	-0.123774	0.513177	0.455116	0.754547	-0.228636	1.3566	-0.0302666	-2.14785	0.950914	1.18119	-0.0635615	0.47732	-0.257849	0.95429	1.01169	0.770792	0.34661	1.58844	-0.0733932	-0.286462	-0.169662	0.0814209	0.236993	0.119846	0.287093	0.203424	0.685472	0.540599	-1.33059	-0.601692	0.491617	1.40326	-1.68074	0.345575	-1.36315	0.211352	-1.90048	-0.953393	-2.01649	-1.48902	1.59832	0.743017	0.23098	-0.363515
TG(16:0_30:2)	0.0949072	0.0659293	0.264018	-0.262979	0.787892	1.37081	1.37846	0.600806	0.939726	0.384995	2.05064	0.171855	0.143432	0.228967	-0.150993	0.849039	0.972356	0.611997	1.24876	0.995158	0.392731	1.0619	1.63995	-0.0841664	-0.535158	0.599961	0.70251	0.821854	0.619069	-0.272714	-0.476334	0.355979	-0.130494	-2.10627	-1.7616	0.750648	-1.37415	-0.0168071	-2.09882	-0.984944	-0.0522733	-0.594195	-1.61938	0.0741249	-1.14998	-0.0650853	-0.144647	-1.85435	-1.55044
TG(16:0_28:2)	-0.806924	-1.39606	-0.879156	-1.1206	0.296184	1.37527	1.85454	1.18403	1.49599	-1.02774	2.15157	-0.720585	-0.714221	0.283864	-1.61566	0.74828	0.481566	-0.938232	1.21887	0.775929	-0.965949	1.05095	1.7111	-0.72411	-0.701066	-1.49916	-1.07938	0.33009	-0.819954	-1.09134	-0.779196	2.18727	-0.689965	-0.813953	-0.44211	1.28719	0.306707	-0.0534766	-0.805917	0.395753	-0.655488	-0.364302	-0.288688	-0.528407	0.217709	0.0412687	0.441401	-0.542178	-0.214315
TG(16:0_40:6)	0.172138	0.187124	-0.101896	-0.254706	-0.604772	-0.343527	0.0637719	-1.32322	0.40955	0.436618	0.371234	-0.509408	-0.78541	0.519738	1.95653	-0.457293	0.531291	-0.20557	0.354485	0.755375	-1.35426	-0.719391	0.119788	-0.820602	0.590528	-0.396264	0.130225	0.211154	-0.404908	0.348312	0.196321	0.795929	0.542719	-0.51087	-1.27819	1.17987	2.43436	-0.116724	0.426929	2.00002	-0.475967	-1.04786	-1.01134	-3.43676	0.734119	1.93631	-0.284258	-0.0477986	-0.171904
TG(16:0_35:2)	0.20202	0.521123	0.520249	-0.210091	0.299352	0.714666	0.92633	0.630918	0.93632	0.254003	1.14699	0.266307	0.058665	0.658514	0.833401	0.425811	0.559879	-0.36207	0.587494	0.889541	0.248088	0.974151	1.55519	-0.471851	0.0379483	0.515294	0.429262	0.433838	0.118549	-0.207459	0.077411	1.06558	0.074141	-0.337183	-0.462268	1.03114	0.517175	-0.000526444	-0.76509	-0.664612	0.162068	-2.94644	-0.820824	-0.512493	-2.46806	0.919821	1.13778	-0.710422	-1.61454
TG(16:0_33:2)	-0.99573	0.00310086	-1.04732	0.310223	0.118856	-0.279651	1.26931	0.913879	0.811693	-1.15346	2.10825	-0.934059	-0.929514	-0.0777984	-0.0778462	-1.19034	-1.22257	-1.08952	0.16061	1.02285	-1.10932	1.64203	1.58796	-0.936577	-0.920117	0.539932	0.276667	0.133984	0.0238191	-0.280206	-0.975924	2.11093	-0.912188	-1.00075	-0.735148	1.56702	1.45386	-0.457554	-0.126642	-0.136675	0.717564	-0.679572	-0.625562	-0.79679	-0.26385	1.59589	1.44017	-0.806626	-0.572438
TG(16:0_35:3)	-1.64769	0.171361	0.173709	0.315986	0.564868	0.388906	0.637953	-1.69503	1.03121	-0.516804	1.53701	-0.246787	0.0193196	0.734608	0.928686	0.436313	0.411327	-0.19135	0.8412	1.19663	1.0503	1.45764	1.53105	-0.429384	-0.0617593	0.0595734	0.810475	0.0118316	-1.65745	-0.0563573	0.0851847	1.66449	0.458979	0.229307	0.564541	1.10422	0.842393	-1.08344	-1.64694	-0.747007	-0.283732	-1.31621	-1.25959	-0.319127	-0.880345	0.911334	1.38902	-1.44943	-1.20389
TG(16:0_35:1)	0.395063	0.215966	0.219393	0.0624292	0.741515	0.633791	1.26906	-0.0501216	1.08712	-0.267812	1.23123	-0.251257	0.201006	0.013549	0.713365	0.709222	0.622127	0.00464826	1.01609	0.988976	0.408972	0.740616	1.4286	-0.340579	0.202088	0.541108	0.756659	0.717969	0.169603	-0.75528	-0.455434	1.00463	-0.267774	-1.37028	-0.14451	0.948165	0.207383	-0.407238	0.0342173	-0.453884	0.0902163	-2.36141	-0.805248	-0.439503	-0.762488	1.02182	0.897769	-1.13988	-2.28244
TG(16:0_33:1)	0.0164747	0.787812	-1.2099	-0.120766	0.58618	1.16219	1.37656	1.16338	1.23918	-1.27735	1.77946	-1.13791	-0.318563	0.306029	0.21413	-0.346329	0.0958134	-1.23672	0.295314	0.5129	0.518462	1.75637	1.35457	-1.13951	-1.12905	-0.104177	-0.374305	-1.32833	0.504572	0.318394	0.158193	1.81408	0.70356	-1.1803	-1.01149	1.35762	1.3361	0.545396	-1.17665	-0.631104	0.0695137	-0.976161	-0.941833	-1.05066	-0.711934	0.945101	1.26704	-1.05692	-0.908069
TG(16:0_36:6)	0.556484	0.398788	0.382761	-0.220995	1.2387	0.0697653	1.11074	0.905462	0.898746	-0.185328	1.79048	-0.113934	0.259851	0.0114888	0.851691	0.964282	0.664458	-0.113835	1.22131	0.70617	-0.231171	-0.272212	1.70074	0.228488	-0.134914	0.583749	1.02615	0.985553	-0.574397	-0.287155	0.657204	0.55165	0.155933	-0.845031	0.236087	0.676935	-0.126277	-0.0409976	-0.562626	-1.73517	-1.42151	-1.16647	0.340718	-1.07462	-1.91598	0.184526	0.747124	-0.782783	-2.35471
TG(16:0_34:4)	-0.186587	0.418683	-0.316878	-0.134115	0.79356	0.530805	1.55042	-1.0027	1.20788	0.250324	1.76124	-0.561075	0.287001	0.6872	0.713848	0.47755	0.202756	-0.636802	0.81558	1.11506	-0.0989328	-0.289416	2.00047	0.0569505	-0.583361	-0.323983	0.821574	0.625982	-0.0739743	-0.255846	0.281267	1.78979	0.168828	-1.35762	-1.487	1.12066	0.512767	0.0309179	-1.31829	-0.721531	-0.579864	-0.731943	-0.583994	-0.765126	-0.80205	1.35925	0.994019	-0.701224	-2.09991
TG(16:0_32:3)	-0.365472	0.706956	-0.00896186	0.555741	0.505616	1.36282	0.934137	0.603564	0.879167	0.0568807	1.44402	-0.497008	1.07125	0.546412	0.469074	0.508736	0.944118	0.0675691	0.647723	1.40337	0.243843	0.15444	1.28972	0.138818	-1.16361	-0.0893585	0.805275	-0.050784	0.0830962	0.513597	-0.078673	1.71094	0.0148107	-0.845299	-2.18192	0.371519	0.481568	-1.78665	-0.458895	-1.32974	-0.0876198	0.199668	-2.02588	0.0996618	-0.291775	1.04519	0.331353	-2.2837	-1.95024
TG(16:0_28:1)	-0.769928	0.308912	-0.835309	-1.05385	0.632506	0.933373	0.943537	0.249727	1.52359	-0.969797	2.31574	-0.69178	-0.68602	-1.13019	-0.276734	-1.01654	0.781392	-0.88878	-0.00422579	0.69221	-0.913867	1.49988	1.85129	-0.69497	-0.674113	-1.3965	-1.01654	-1.07142	-0.781723	-1.02737	-0.744831	1.9723	-0.664065	-0.77629	-0.439722	2.09668	1.26785	-0.0879561	-0.769017	0.318658	-0.632858	-0.369296	-0.300855	-0.517833	0.157504	0.406563	0.995582	-0.530298	-0.233537
TG(14:0_38:5)	-0.820384	-1.38454	-0.889554	-1.12076	1.53669	-1.3884	0.519246	2.05218	0.0761477	-1.03184	-1.95006	-0.737705	-0.731611	-1.20153	0.57011	0.960747	-1.1245	-0.946125	0.246392	0.153892	-0.972666	1.40543	0.788103	-0.74108	-0.719013	0.265049	-1.08129	0.309487	0.798737	0.848834	0.974491	1.33257	1.46589	0.388196	-0.471035	1.84932	2.78456	-0.098875	0.816496	0.331314	-0.675368	-0.396525	-0.324117	-0.553674	0.160816	0.78626	0.0437969	-0.566861	-0.252896
TG(14:0_38:4)	-0.833225	-1.42866	-0.906229	-1.15025	0.554775	1.41381	0.805006	0.93091	0.157761	0.700499	1.25587	-0.745963	0.703837	-1.2355	0.589512	-1.10859	-1.1542	-0.965935	-1.4475	1.06796	-0.993949	1.68092	1.32018	-0.749526	-0.726236	-0.330297	-1.10859	-1.16988	-0.846395	-1.12068	-0.805201	1.65753	1.57907	-0.840329	-0.464512	1.20516	2.10929	1.7563	-0.832208	0.382308	-0.680171	-0.385873	-0.309451	-0.551732	0.20236	0.561502	0.016778	-0.56565	-0.234283
TG(14:0_36:3)	-0.285648	1.46692	-0.0924068	-0.546787	0.292531	0.760887	1.00226	0.416598	1.19198	-0.193959	1.00108	-0.231312	-0.117026	-0.880935	1.05978	0.79818	-0.408613	-0.438299	1.04813	1.64448	-0.156904	1.00112	2.02362	-0.202231	-0.247643	0.0354821	0.757925	1.25391	-0.406241	0.354261	-0.333699	1.11929	-0.114577	0.264537	-0.780368	1.69436	1.25686	-0.0796684	-1.00902	-1.46239	-0.707624	-1.55481	-1.31243	-1.60175	-0.661534	1.28948	0.993452	-0.95567	-1.24709
TG(14:0_35:1)	-0.778838	0.080016	-0.836521	-1.02933	-1.14949	1.40024	1.799	1.05494	0.996697	-0.955176	1.48161	-0.709889	-0.704808	0.26459	0.315261	0.00312796	-1.03245	-0.883697	-0.212673	-0.489979	-0.905831	1.91189	1.8724	-0.712704	-0.694302	-0.357049	-0.996416	-1.04484	-0.789243	-1.00597	-0.756695	2.24532	-0.685437	-0.784451	-0.487507	1.72233	1.47223	0.799833	-0.778034	0.181589	-0.657905	-0.425371	-0.364988	-0.556422	0.0394076	1.31225	1.77434	-0.567419	-0.305596
TG(14:0_36:4)	-0.252263	0.955208	0.790029	0.0728553	-0.785971	0.341831	1.13337	0.713091	1.09234	-0.822104	1.11597	0.222174	-0.266224	0.0890053	1.45689	0.745819	-0.0462616	-0.416865	0.865098	1.36413	0.548526	0.0939312	2.72255	-0.191187	-0.0364692	-0.83332	1.06756	0.695648	-0.406565	-0.500034	0.557282	1.09867	0.944873	-1.51503	-2.1193	0.0673729	0.658355	0.378527	-1.11667	-0.345156	-0.0566801	-2.23529	-0.625881	-1.60807	-0.666883	1.07888	-0.0686453	-1.77152	-1.68208
TG(14:0_36:2)	-0.168063	0.612182	0.59369	-0.441613	0.387376	0.972753	0.707101	0.282672	1.19891	0.395439	1.70617	0.115449	0.779306	0.150476	1.91928	0.626448	-0.0216744	-0.281121	1.00267	1.16778	-0.0109147	0.653455	1.99557	-0.114413	0.167531	0.257076	0.58988	0.349016	-0.100087	0.481846	-0.245038	0.540032	-0.491217	-0.466245	-1.18557	1.11004	-0.0487494	-0.927544	-0.811351	-2.69853	0.0655443	-1.45558	-0.335158	-0.792311	-1.51443	1.2068	0.198202	-0.710485	-1.66017
TG(14:0_34:2)	0.100919	0.286994	-0.150134	-0.182904	0.396717	0.695874	1.39053	0.870095	1.0391	0.576403	1.49363	-0.00782653	0.357199	-0.674527	0.487433	0.779834	0.528673	0.334289	1.14629	1.156	0.0349792	0.685506	1.71168	-0.0893411	-0.409687	0.539582	0.563254	0.700735	0.0565121	0.343007	-0.409587	1.19001	0.349361	-2.14836	-0.63067	1.40116	0.297474	-0.0611485	-2.1408	-1.01138	-0.2854	-1.72574	-1.65467	-0.686064	-1.17872	1.0003	0.157462	-0.734627	-1.58477
TG(14:0_32:2)	-0.636926	0.117336	-0.704808	-0.931709	-1.07311	1.05538	1.22066	-0.696327	1.09443	-0.844441	2.01755	-0.555788	-0.549808	-1.01097	-1.39694	-0.892973	-0.935375	-0.760324	-0.0653756	0.174109	-0.786372	1.93046	1.82918	-0.559101	-0.537445	-1.28746	-0.892973	-0.949954	-0.649172	-0.904213	-0.610869	2.44416	-0.527013	-0.643532	-0.294089	2.46982	1.17412	0.0711337	-0.635981	0.493302	-0.494613	-0.220968	-0.149909	-0.375188	0.325983	1.41459	1.61146	-0.388129	-0.080016
TG(14:0_36:1)	-0.40041	0.600144	0.530983	-0.0042365	0.452326	0.986807	0.592336	0.557662	1.33965	0.391271	1.25347	0.096915	0.333382	-0.879749	1.49265	0.949661	-0.288186	-0.486158	0.444364	0.619375	0.203622	0.935328	1.62567	-0.942782	0.380344	-0.075411	0.433586	0.184073	-0.622591	-0.0211375	-0.877205	1.3394	-0.433816	-0.119275	-0.531985	1.07356	0.786124	-0.370376	-0.80077	-0.982873	0.0139981	-2.44691	-0.887032	-1.00574	-0.889419	1.04428	0.277093	-1.00106	-0.706637
TG(14:0_34:3)	0.307158	0.94635	-1.58687	0.262908	0.743842	1.52324	1.68236	0.37429	1.01224	-0.11803	1.59416	-1.43846	0.108035	0.11423	0.341972	-1.77426	0.680067	-1.64216	0.546381	0.812395	0.553305	0.165964	1.86242	-0.211909	-1.42019	0.505037	0.633583	0.307697	-0.144105	-0.229549	0.323693	0.671669	-0.207498	-1.52584	-1.17783	1.15131	0.53155	-0.814095	-0.408985	-0.393651	0.0704951	-1.105	-1.03423	-1.25859	-0.560287	1.63889	1.29375	-1.27148	-0.964627
TG(14:0_34:1)	-0.323303	0.254901	0.0976987	-0.109431	0.654996	0.67399	0.835449	0.484465	1.11326	-0.0434506	1.17304	0.0553607	0.538569	-0.272464	0.520682	0.944319	0.433657	-0.120704	1.04948	0.983775	-0.20654	0.337791	1.68002	-0.0484231	0.0133414	-0.223502	0.543311	0.441675	0.0188993	-0.14293	-0.719423	1.08996	0.278491	-0.605699	-1.19212	1.52414	0.319031	-1.12145	-0.897435	-3.04442	-0.0281324	-0.8696	-0.196519	0.249091	-1.73531	0.917877	0.595173	-0.422969	-2.39471
TG(14:0_34:0)	-0.0653904	0.465573	0.400809	-2.08317	0.769678	1.1246	1.12473	0.516721	0.83475	0.305644	1.59361	-0.104968	-0.199364	0.40352	0.220593	0.850202	0.491512	-0.65977	0.349944	0.248248	0.238596	1.13189	1.44637	-0.968269	-1.85829	0.432652	-0.8725	-0.160201	0.350361	-0.0734404	-0.154204	1.35106	0.766146	-0.408399	-0.138417	1.21965	0.780673	-0.173875	-0.126161	-1.27034	-0.187221	-1.67777	-0.816342	0.323358	-1.36578	1.26766	1.28792	-1.77311	-0.931387
N-Acetyl-Histidine	-0.482113	-0.388714	0.821779	0.364493	0.0804077	-1.13959	-1.28461	-0.171039	-2.03103	-0.305502	-2.40715	-0.552981	0.674608	0.200634	0.0333036	-0.721436	-0.966773	0.204006	0.140973	-0.231264	-0.726788	-0.509242	-1.06154	0.175663	-0.234328	-0.91712	-0.359562	-0.265384	0.0265418	-0.177916	0.179526	-1.16214	-0.328095	0.0963415	0.442042	-1.34948	-0.372736	1.36972	-0.144473	2.42609	1.43993	1.31792	0.653139	1.29063	1.50186	-1.85393	-1.19958	0.173509	1.34544
LysoPC a C28:1	-0.170826	1.13837	0.833083	-0.462804	0.120626	-0.922374	-1.16816	-0.252554	0.456602	0.239259	-0.660612	-0.0802268	0.808804	-0.324147	-1.61696	-0.364398	-0.0896639	-0.115093	-0.351913	-0.704979	0.132443	-2.08174	-1.25139	-0.211757	0.114227	0.900445	1.12846	-0.386565	0.042912	-0.559592	0.154192	-1.25247	0.137097	-0.579135	0.876359	-1.20808	-2.14585	0.58578	-0.26234	2.15552	0.211154	0.611723	1.1717	0.97444	1.46969	-1.15857	-2.05816	1.25455	-0.159376
LysoPC a C26:1	0.391256	-0.00551386	0.844453	-0.0640923	0.254803	-0.801383	-0.766262	-0.260379	-0.487994	-0.0978265	-0.731981	0.27896	0.257298	-1.10787	-1.13985	-0.332778	0.145774	0.487809	-1.32792	-1.44029	-0.121135	-2.70407	-1.31618	0.0733445	0.22673	-0.515524	0.755755	0.15233	0.353814	-0.687059	-0.414226	-1.02572	-0.226503	0.523372	1.1013	-0.835036	-1.43045	0.957273	0.0962553	1.82779	0.110391	1.25795	1.12556	1.31706	1.3245	-1.33028	-0.750405	0.734293	0.75931
LysoPC a C28:0	-0.353033	0.286189	-0.147611	0.121193	-0.769323	-1.26822	-0.105992	0.498824	-0.407776	0.0663748	-1.18132	0.583828	0.321845	-1.06685	-1.18078	-0.638602	0.0643476	0.682403	-0.895333	-0.896381	0.100845	-1.51582	-1.85405	-0.30231	0.0139707	0.224862	0.295776	-0.506215	0.132111	-0.434202	-0.749155	-1.4102	0.25814	0.114584	1.07491	-1.07353	-1.77648	0.907534	0.0960645	2.40217	0.741375	0.743977	1.03362	0.87323	1.4852	-1.32366	-0.970309	1.41347	0.9421
LysoPC a C26:0	0.646355	0.690161	1.19614	0.0951147	0.124484	-0.550527	-0.535814	-0.261297	-0.235413	0.468139	-1.47854	0.211492	0.575706	-0.297352	-1.4937	-1.36069	-0.406454	1.22504	-1.21452	-1.38115	-0.769947	-1.1068	-1.54086	-0.593161	0.41999	-0.220455	0.0315311	-0.189981	0.551361	-0.803227	0.71379	-1.78309	-0.0950292	0.0934825	0.969433	-0.907592	-1.79165	0.662332	0.198618	1.94266	0.559983	0.706832	1.20609	0.454988	1.62795	-0.929535	-0.836852	1.22032	0.854134
SM(OH) C24:1	-0.105796	-0.236989	0.510999	0.633052	-0.334653	-0.825323	-0.655787	-0.190877	-0.790396	-0.258313	-2.05262	0.446501	-0.0774591	-0.209006	-1.27691	-0.685547	-0.144339	0.351423	-1.0732	-1.14519	0.346596	-1.5524	-1.75208	0.0261637	-0.0697753	-0.204559	-0.0159016	0.251752	0.549662	-0.30423	0.0574111	-1.79106	0.274485	0.063632	1.0949	-0.982894	-0.546366	0.642678	-0.0420755	2.85499	0.660892	0.889316	1.05662	0.475159	1.50646	-1.24673	-1.11898	0.686127	1.24118
SM(OH) C22:2	0.217726	-0.0853941	0.306402	0.902798	-0.179679	-0.861963	-0.907077	-0.391725	-0.667201	-0.290783	-2.0629	0.323531	0.303277	-0.0693199	-1.49853	-0.651239	-0.196814	-0.004462	-1.1786	-1.07742	0.00781008	-1.62156	-1.88651	0.110809	-0.0633572	-0.270657	-0.0658615	-0.0802821	0.233124	0.529289	-0.635572	-1.86343	-0.104886	0.830692	1.1993	-0.653401	-0.882352	0.62895	0.178628	2.19401	0.549338	1.03684	0.920171	0.713333	1.44505	-1.18035	-1.09619	0.78852	1.20124
SM(OH) C22:1	0.174122	0.225882	0.539109	0.809062	-0.0155932	-0.823523	-0.878314	-0.410255	-0.0137884	-0.326875	-1.91958	0.428445	0.411305	0.346034	-2.06217	-0.979012	-0.00323156	0.00814593	-1.23757	-0.834609	0.2728	-1.45913	-1.57593	0.431854	-0.0112081	-0.116951	0.155345	0.212974	0.192596	0.492382	-0.337771	-1.95573	-0.233032	0.681963	1.16019	-1.01663	-0.941933	0.676246	-0.308224	1.82339	0.5647	1.20151	0.277065	0.908671	1.55245	-1.61824	-1.32445	0.975774	1.04815
SM C20:2	-0.0232058	-0.69677	0.393839	-0.00470196	-0.39037	-0.581774	-0.511464	-0.227395	-0.520284	-0.472879	-1.83826	0.014998	-0.142576	-0.0553032	-0.592248	-0.47342	0.0756701	-0.281663	-0.37537	-1.56869	-0.340609	-1.60553	-1.82988	-0.0441548	-0.17823	-0.127699	0.375377	-0.479546	0.167095	0.646045	-0.521056	-1.81846	0.4753	0.388676	1.22527	-0.987957	-1.20759	0.289983	0.522824	2.72917	0.359223	1.38701	1.11349	0.6597	1.73304	-0.960321	-1.50304	0.745525	1.28392
SM(OH) C16:1	0.283971	-0.17864	0.112782	0.588566	-0.427705	-1.20543	-0.480033	-0.0926743	-1.0785	-0.150612	-1.91156	0.0786276	-0.101996	-0.0402945	-0.80776	-0.534314	0.0784329	-0.0751576	-1.4764	-0.836238	0.396879	-1.67162	-1.79224	0.0168868	-0.151697	-0.439046	-0.262045	-0.013339	0.373082	-0.316386	0.141315	-1.55571	-0.081467	0.18392	1.13908	-0.834342	-0.498344	0.580998	0.793049	2.55453	0.661674	0.924166	0.977144	0.547952	1.77292	-1.37131	-0.591254	0.917549	1.57085
SM(OH) C14:1	-0.0725972	-0.0584457	0.0239332	0.203741	-0.483298	-1.03733	-0.649656	-0.355884	-0.755705	0.0852067	-2.11445	-0.0423805	0.10664	-0.299059	-0.0926387	-1.05113	0.43012	-0.0676188	-1.47123	-0.87939	0.197025	-1.41793	-1.95852	0.30155	-0.329652	-0.142549	-0.30966	-0.149054	0.123698	0.228509	0.0207328	-1.3702	0.0567852	0.227732	1.15091	-1.17193	-0.515631	0.262921	0.854562	2.72035	0.698032	0.961805	0.838877	0.136708	2.17022	-1.00723	-0.833171	1.35994	1.3791
SM C26:1	-0.0120842	-0.0640393	0.408577	0.674289	-0.0354324	-0.742932	-0.829545	-0.439215	-0.584504	-0.18554	-2.07567	0.446422	0.0714411	-0.144496	-1.11005	-0.43053	0.143587	-0.098339	-0.808354	-1.22907	-0.121083	-1.29985	-1.59815	-0.14817	0.329953	0.263445	-0.103129	-0.381205	0.474273	0.312321	-0.118445	-1.88713	-0.49922	0.483709	1.12304	-0.826495	-1.08331	0.515398	0.411614	2.40611	0.53314	0.780894	0.915883	0.317469	1.80603	-1.13074	-1.68839	0.796887	1.02
PC ae C42:3	0.266679	-0.499759	0.0480213	1.15316	-0.0389603	-0.848281	-0.593224	-0.58056	-0.395476	0.365919	-2.09992	-0.28636	-0.514769	0.135271	-1.4174	-0.672357	-0.000805439	0.497016	-1.04437	-0.63362	-0.113638	-2.20792	-1.42358	-0.903685	0.31774	-0.0936054	-0.093568	0.207492	0.514089	0.525591	0.272071	-0.379584	0.161767	-0.222531	0.0522628	-0.851677	0.780745	0.820913	1.32742	2.86519	0.385574	0.323899	0.866621	-0.00068013	1.88762	-0.491024	-1.62879	1.10445	1.96902
PC ae C44:5	0.414104	-1.1647	0.953276	0.433693	-0.24074	-0.56376	-0.0973912	-0.425689	-0.240116	0.629709	-1.93727	0.375561	0.44459	0.351252	-1.7948	0.0120013	0.317113	0.306541	-0.211175	-1.21564	0.013683	-2.20296	-1.06549	-0.609631	0.149564	-0.0986266	-0.179332	0.220322	0.676177	0.193297	-0.228936	-1.20202	-0.0590001	0.449118	1.24469	-0.771764	-0.852814	0.0337896	0.947473	1.80881	0.610084	1.32999	0.803013	0.0828521	2.1747	-0.801004	-1.68045	0.837754	0.598388
PC ae C44:4	1.08067	-0.4356	0.904602	0.653654	0.0781384	-1.02927	-0.45915	-0.847462	-0.320384	0.157214	-1.45575	-0.147032	-0.906593	-0.281161	-1.3982	-0.415114	0.458766	0.012215	-0.621367	-0.814147	0.167862	-1.88907	-1.35546	-0.0554588	-0.195505	-0.234313	-0.14343	0.812694	1.09396	-0.251235	0.754818	-0.936457	-0.41833	0.519051	0.637931	-0.0104972	-0.409547	0.65468	0.773737	2.24578	0.785133	1.0511	0.177541	0.363855	0.860668	-1.11211	-2.11762	1.64759	0.851699
PC ae C42:5	0.345195	-0.694916	0.619705	1.21994	-0.341459	-1.42065	-0.599718	-0.793859	-1.04779	-0.164951	-1.84166	-0.151353	-0.178756	0.0464308	-2.18857	-0.348057	-0.0907904	0.296576	-1.04089	-0.963875	-0.205257	-1.67801	-1.46215	-0.132222	0.477162	-0.206243	-0.427438	0.691589	0.719219	0.182445	0.138506	-0.901319	-0.37247	0.477924	1.00268	-0.228777	-0.524272	2.17509	0.897273	1.67553	0.484949	0.492656	0.377679	0.2029	1.70663	-0.350987	-0.903772	0.654943	1.15571
PC ae C44:6	-0.170093	-0.223846	1.11713	0.575401	0.216879	-0.238138	0.235843	-0.322298	0.464105	0.13345	-1.81292	0.392231	-0.333455	-0.233762	-1.87918	-0.433336	0.0200606	0.619153	-0.514247	-0.818903	0.168059	-1.07857	-1.07317	0.318592	0.296573	0.433368	0.481616	-0.370829	0.466219	-0.608836	-0.037358	-2.58878	-0.319046	0.320588	1.25495	-0.936252	-1.37002	0.383485	0.32533	2.27459	0.149112	1.46626	0.779092	0.178621	1.5192	-1.23277	-1.57161	1.34408	0.725078
PC ae C44:3	0.534587	-0.176381	0.512759	0.413795	-0.420815	-0.520545	-0.876003	-1.02008	-0.782113	0.304278	-1.50904	-0.111937	-0.40017	-0.889246	-1.95483	-0.579896	-0.29503	0.626202	-0.458189	-0.741772	0.61011	-1.92961	-0.860788	-0.652064	0.411472	-0.318628	0.143493	0.638289	0.309937	0.676738	0.211081	-1.41816	0.145371	0.200552	0.425735	-0.0805528	-0.578076	0.828371	0.887263	2.24813	0.684731	0.586947	0.936048	0.0997619	2.06587	-0.844594	-1.27131	1.09383	1.45055
PC ae C42:4	0.33427	-0.375847	0.338673	1.34314	-0.102942	-1.15263	-0.230679	-0.25726	-0.602125	0.484237	-2.53562	-0.127814	-0.559589	0.3862	-1.18134	-0.980071	0.134354	0.328692	-1.15256	-0.603705	0.194192	-2.42077	-1.75228	-0.138548	0.163119	0.133514	-0.285878	0.40404	0.508478	0.364659	-0.00107727	-0.765246	-0.283812	0.208527	0.849718	-0.863772	-0.0753069	1.35031	0.62547	2.26882	0.395935	0.901864	0.47733	0.446972	1.60613	-1.04023	-1.0829	0.848619	1.17239
PC ae C40:3	0.219373	-0.324569	0.277379	1.18556	-0.234367	-0.515261	-1.06803	-0.532928	-0.833905	0.063807	-2.3531	-0.0332622	0.0670895	0.056866	-1.31548	-0.535641	-0.2993	0.0207335	-0.834254	-0.954036	-0.063885	-1.52469	-1.83386	-0.358882	0.077385	0.0640809	0.0726586	-0.192142	0.31566	0.327693	-0.387846	-1.30395	-0.0152415	0.60057	1.1005	-0.981259	-0.654651	1.75059	0.706885	2.16781	0.574265	0.903748	0.634778	0.318345	1.54502	-0.65592	-1.13764	0.850236	1.34957
PC ae C40:5	0.47514	-0.80508	0.0998941	0.878941	-0.529071	-0.98378	0.0689702	-0.317274	-1.5916	-0.0841995	-2.03535	-0.0924326	-0.505136	0.204347	-1.45764	-0.42183	0.0100105	0.125674	-1.32468	-0.916772	0.196864	-1.73213	-1.73983	-0.197833	0.0048875	-0.694195	-0.5308	0.403016	0.541101	-0.0612761	0.254584	-1.01754	-0.345044	0.710907	0.973966	-0.21704	-0.0397656	1.26369	1.02801	2.40118	0.836192	0.491005	0.695046	0.266071	1.58493	-0.956452	-0.871407	0.733928	1.47624
PC ae C40:4	0.32616	-0.636304	-0.0688596	1.08883	-0.5706	-1.08211	-0.117495	-0.431315	-1.19707	-0.135267	-2.31777	0.0694898	-0.381504	0.348431	-1.23899	-0.682905	-0.15656	0.039287	-1.33718	-0.852953	0.154086	-2.0784	-1.7902	-0.267029	0.164409	-0.46962	-0.379534	0.226636	0.359469	0.17824	0.0108128	-0.862642	0.0359708	0.619737	0.999935	-0.390697	-0.121915	0.903575	0.966578	2.33194	0.73616	0.632183	0.657866	0.52794	1.60249	-0.920789	-0.847195	0.780805	1.54808
PC ae C38:3	0.163013	-0.462472	0.37928	0.919547	-0.212225	-0.688002	-0.676722	-0.459059	-0.773301	-0.343407	-2.06598	0.227584	0.00581872	0.0445357	-1.46978	-0.667991	-0.381253	-0.139145	-1.28742	-0.833558	0.165822	-1.56943	-1.88757	0.272015	-0.0842765	-0.154421	-0.223893	-0.0431158	0.321838	0.484674	-0.410799	-1.57287	-0.22496	0.831996	1.41312	-0.612622	-0.720327	0.928481	0.368753	2.02547	0.512095	1.02936	0.719366	0.615105	1.55329	-1.14275	-0.82211	1.08656	1.27002
PC ae C42:2	0.0136309	-0.640786	0.161193	1.00546	-0.63466	0.293266	-0.628652	-1.61106	-0.562591	0.552123	-2.39089	-0.567606	-0.421895	0.159397	-1.71599	-0.77742	0.0130693	-0.0442469	-1.09598	-1.18479	-0.344311	-1.75607	-1.42765	-0.424065	0.495088	-0.0845708	-0.346351	0.525909	0.577872	0.711762	-0.0916001	-0.135966	0.252046	-0.338333	0.192841	-0.216492	1.07593	0.787652	1.27291	2.47411	0.14274	0.253672	0.542582	0.435808	1.91062	-0.650619	-1.01877	1.13104	1.87524
PC ae C40:2	0.0184778	-0.128141	0.356548	0.902029	-0.231321	-0.0870668	-0.941404	-0.504844	-0.54178	-0.349453	-1.81308	0.0730528	-0.047674	0.286845	-1.31704	-0.805289	-0.334894	0.180144	-0.977889	-1.1006	-0.305985	-1.61814	-1.86303	-0.100979	0.213355	0.0204147	0.0303691	-0.114568	0.415385	0.185717	-0.166296	-1.49222	0.152686	0.101027	1.27218	-0.99901	-0.364201	1.26215	0.718457	2.60289	0.726193	0.975559	0.301986	0.37455	1.84773	-0.880432	-1.17636	0.942959	1.16277
PC ae C42:1	0.237649	-0.918177	-0.0777657	0.852239	-0.368811	0.456115	-0.497311	-1.39639	-1.26471	0.314939	-2.10886	-0.23367	-0.437718	0.245786	-1.52067	-0.885073	-0.130681	0.202733	-0.859399	-0.841932	-0.188891	-2.06526	-1.39009	-0.586655	0.689548	-0.0615507	-0.760404	0.400214	0.716859	0.646814	-0.0842185	-0.0864963	0.529919	0.0322529	0.220686	-0.301296	0.693883	0.365915	1.45838	2.61286	0.174985	0.339627	0.716859	0.413385	2.16041	-0.427035	-1.43245	0.731714	1.72865
PC ae C40:1	0.169518	-0.657421	0.5291	0.603277	-0.658055	-0.445678	-0.653473	-1.17899	-0.567962	0.354673	-1.96043	-0.15186	-0.390084	0.277173	-2.04985	-0.883584	-0.350734	0.356957	-0.894861	-0.789285	-0.136476	-1.70314	-1.45276	-0.523779	0.497721	-0.142339	-0.259369	0.226426	0.260768	0.620119	0.345964	-0.975992	0.319558	0.208359	0.474632	-0.454824	0.493443	0.382566	1.31712	3.0338	0.557764	0.55045	0.841885	0.113096	1.93089	-0.880661	-1.20734	1.05497	1.70173
PC ae C38:5	0.634366	-0.788691	-0.152529	0.975131	-0.520148	-0.971672	0.0977745	-0.380067	-1.41127	-0.013846	-2.22222	-0.0680416	-0.835909	0.532928	-1.41947	-0.319869	-0.0582571	0.124677	-1.11176	-0.75175	0.0873709	-1.79085	-1.67173	-0.124476	-0.0240129	-0.530805	-0.792198	0.421398	0.576171	-0.133788	0.0414039	-0.911752	-0.369289	1.04557	0.947543	-0.385172	0.144633	0.592129	1.21678	2.15699	0.800677	0.61547	0.785899	0.376796	1.64736	-1.05875	-0.915653	1.02393	1.3515
PC ae C38:2	0.250805	0.23356	0.694003	0.645689	0.0868723	-0.1963	-1.09091	-0.778231	0.520477	-0.17397	-1.61419	0.188147	0.718357	0.418492	-2.91237	-0.835581	0.00487502	-0.126656	-1.07764	-0.448798	0.18394	-0.908741	-1.62991	0.679657	-0.0646685	0.405592	0.335317	0.150074	0.062654	0.949065	-0.482759	-1.81614	-0.328748	0.708211	1.11085	-0.812707	-1.12681	0.985166	-0.498936	1.36501	0.322347	1.14166	-0.155851	0.981775	1.25287	-1.68072	-1.00726	1.40474	0.640141
PC ae C36:3	0.0602576	-0.206546	0.300608	0.430097	-0.455148	-0.722639	-0.639808	-0.12799	-0.77181	-0.395163	-1.9295	0.224971	0.207175	-0.22096	-1.41925	-0.312544	-0.481845	-0.220383	-1.01708	-0.995515	0.00986489	-1.49914	-1.90247	0.412398	-0.17714	-0.222589	-0.263519	-0.0901615	0.40768	0.016934	-0.289028	-1.62356	-0.164496	1.13356	1.63069	-0.51084	-0.774454	0.221743	0.254372	2.21925	0.695157	1.34419	0.785606	0.707252	1.60599	-1.20812	-1.01548	0.919356	0.909594
PC ae C42:0	-0.213933	-0.660168	0.354989	0.0981808	-0.124875	-0.270864	-1.33257	-1.33605	-0.922481	0.212162	-1.81921	-0.501651	-0.491323	-0.079861	-1.36021	-0.416494	-0.462483	0.368653	-0.677287	-1.00856	-0.287115	-1.55795	-1.48086	-0.4852	0.404874	0.154232	-0.623265	0.667443	0.00493924	0.581386	-0.0592712	-0.402777	0.397239	-0.17969	0.0700805	-0.477377	0.500891	0.180549	1.46099	2.88718	0.422227	0.575597	0.897252	0.0687477	2.48158	-0.334338	-1.17711	0.994971	1.5472
PC ae C40:6	0.67364	-0.807808	0.251793	0.992286	-0.550613	-0.851193	0.0485912	-0.455395	-1.60271	0.127437	-1.97119	0.0232435	-0.823228	0.297288	-1.77741	-0.127331	0.0628393	0.406924	-0.992751	-0.695159	0.0817549	-1.77475	-1.55904	-0.27907	-0.104546	-0.470861	-0.732735	0.569209	0.55533	-0.370761	0.558896	-1.03974	-0.701152	0.690984	1.05833	-0.117123	-0.0288099	0.968903	1.19428	2.03457	0.760753	0.220089	0.570819	0.365458	1.59624	-0.787438	-0.93153	0.854306	1.45263
PC ae C38:4	0.501973	-0.875472	-0.0660622	1.0927	-0.545238	-1.09321	0.0988397	-0.45894	-1.41169	-0.110406	-2.28318	0.0479368	-0.564858	0.332577	-1.18405	-0.539463	-0.00182069	0.00326044	-1.21486	-0.71829	0.175783	-2.09544	-1.64045	-0.166468	-0.042047	-0.608544	-0.6275	0.431992	0.473455	-0.094925	-0.131366	-1.09157	-0.236007	0.88193	0.985071	-0.323923	-0.00264216	0.582029	0.984511	2.13705	0.691571	0.643834	0.910267	0.608034	1.58954	-1.03013	-0.788824	1.02519	1.43384
PC ae C36:2	0.13685	0.217508	0.488763	0.447234	-0.15538	-0.574197	-0.949209	-0.110669	-0.298548	-0.423643	-1.86374	0.260709	0.337389	0.116038	-1.61876	-0.612858	-0.299323	-0.251435	-1.13747	-0.85506	0.111713	-1.33743	-1.60977	0.625829	-0.121461	-0.0220491	0.0611548	-0.089457	0.280517	0.707911	-0.473125	-2.01913	-0.0990377	1.00398	1.59361	-0.821168	-1.14987	0.538792	0.0614917	1.84783	0.579975	1.34527	0.511235	0.781833	1.22821	-1.51131	-1.00007	1.19978	0.72793
PC ae C38:1	0.301434	-0.207601	0.497821	0.652153	-0.0668726	-0.451343	-0.679611	-0.495677	0.125211	-0.154568	-1.62019	0.191427	0.235554	-0.00539979	-1.49509	-0.491788	-0.0926796	-0.0707174	-0.751134	-0.946077	0.0482036	-1.24104	-1.51558	0.0962649	0.330389	0.234517	0.315705	-0.0255568	0.293668	0.39235	-0.171308	-2.25852	-0.303417	0.515916	1.42967	-1.10342	-0.887323	1.05062	-0.18784	2.02744	0.561815	0.938558	0.214237	0.707335	1.38025	-1.34648	-1.66121	1.12	0.615586
PC ae C36:5	0.942121	-0.564653	-0.0769516	0.656169	-0.688475	-0.859598	0.297045	-0.462945	-1.40285	-0.411841	-2.37458	-0.255831	-0.852534	0.951457	-0.917922	-0.0979157	-0.397497	0.191777	-0.959662	-0.542332	-0.333157	-1.81925	-1.57836	-0.171929	-0.0709462	-0.572833	-0.959936	0.478433	0.690788	-0.183045	-0.285797	-0.538981	-0.156438	1.51514	1.1191	-0.291989	0.708472	0.633515	1.24707	1.55	0.856036	0.560962	0.446179	0.779618	1.67126	-1.12755	-0.934989	0.631621	1.06902
PC ae C36:1	0.338307	-0.143117	0.419724	0.667136	-0.173728	-0.591726	-0.753367	-0.356344	-0.196478	-0.604021	-1.88664	-0.081946	0.327464	-0.172656	-1.4002	-0.362582	-0.143489	-0.188181	-1.0085	-1.29011	0.083781	-1.29626	-1.60616	0.181135	0.257463	0.0509741	0.177326	-0.0540693	0.346928	0.519054	-0.349209	-2.27047	-0.111933	0.850009	1.53048	-0.688309	-0.99975	0.862593	-0.0361399	2.03308	0.658223	1.16078	0.635221	0.637399	1.29427	-1.33587	-1.13677	1.07202	0.728372
PC ae C34:3	-0.0896702	0.606094	0.59987	-0.109309	0.0930646	-0.246697	-0.695576	0.200278	-0.206141	-0.784195	-1.71958	0.688894	0.713276	0.0541769	-2.0474	-0.410575	-0.719194	-0.450055	-0.987206	-0.811271	-0.49668	-0.803511	-1.89058	0.643905	-0.175173	-0.0205349	-0.403237	-0.123802	0.957072	0.167131	-0.4153	-1.90663	-0.541277	1.36777	1.63985	-0.754346	-1.22173	0.455629	-0.475118	1.28673	0.494899	1.43262	0.612421	1.01342	0.966524	-1.16202	-0.943739	1.15454	0.465688
PC ae C34:1	-0.0223592	-0.385631	0.223574	0.274941	-0.315242	-0.857681	-0.946127	-0.150037	-0.597374	-0.44731	-1.9461	0.268709	0.0406705	-0.390795	-0.644443	-0.520978	-0.353657	-0.115861	-1.3837	-1.25782	0.260358	-1.2209	-1.63534	0.224032	-0.102908	-0.0903807	-0.262562	-0.138077	0.684374	0.0207085	-0.104319	-1.83215	0.0270684	0.620371	1.70508	-0.819336	-0.988424	0.497156	-0.0315743	2.43108	0.788717	1.46415	0.732208	0.351264	1.70801	-1.22331	-0.821845	0.826078	0.754576
PC ae C32:2	-0.301287	-0.24179	0.164729	-0.131235	-0.270534	-0.856619	-0.668834	0.302993	-0.868056	-0.38599	-1.79898	0.0748148	0.194002	-0.226475	-0.756841	0.161038	-0.458952	-0.109853	-0.640524	-1.19043	-0.216652	-1.17418	-1.92936	0.310991	0.126123	-0.404376	-0.145351	-0.269393	0.526024	-0.146665	-0.240801	-1.90081	0.244856	0.347274	0.988308	-0.362522	-1.10676	1.14716	-0.0284366	2.23418	0.599009	1.58884	0.683135	0.954115	1.80668	-1.38616	-0.684309	0.755576	0.493614
PC ae C30:2	0.19436	0.37477	0.0388123	-0.256665	-1.02946	-0.503283	-1.10881	-0.494382	-0.754743	-0.313045	-1.71981	-0.0997477	0.0972341	-1.31736	-0.465396	-0.594547	-0.129119	0.685068	-1.24129	-1.34983	-0.35492	-1.27484	-1.28627	-0.198711	0.858523	-0.613088	-0.449011	0.0466822	0.334103	1.37905	-0.0033333	-1.30704	0.485841	0.860705	0.983456	-1.19114	-1.03859	0.988343	0.35583	2.09888	0.559925	1.02708	-0.00492087	0.288002	1.97265	-0.755138	-0.275814	1.2679	1.09854
PC ae C38:6	0.491851	-0.769496	0.11792	0.38488	-0.472508	-0.878471	-0.237343	-0.346099	-1.16033	0.0176719	-2.0485	0.0616347	-0.55333	0.255049	-1.56935	-0.111292	-0.31737	0.318575	-0.877629	-0.825266	-0.168069	-1.78528	-1.61997	-0.143936	0.0862581	-0.476781	-0.723311	0.397597	0.68163	-0.300607	0.471247	-1.31357	-0.342009	0.537028	1.0499	-0.2688	-0.0182862	0.874145	0.929624	2.08225	0.703293	0.638723	0.81424	0.466717	1.8816	-1.001	-1.07561	0.741507	1.26719
PC ae C38:0	-0.255933	-0.993982	0.236329	0.308262	-0.47064	-0.716705	-1.06381	-1.02787	-0.544156	0.0909201	-1.99266	-0.183995	-0.414034	0.622832	-1.13421	-0.449101	-0.517792	0.278745	-0.63764	-0.858524	-0.353349	-1.64162	-1.61939	-0.3621	0.0620018	0.283135	-0.440847	-0.135461	0.262788	0.798744	0.491773	-0.346104	1.08122	-0.0489541	-0.0906286	-1.09236	1.05626	0.221775	0.999615	3.60287	-0.0846307	0.223085	0.681147	-0.174775	2.25758	-0.50264	-0.988405	0.704334	2.00916
PC ae C36:4	0.510666	-0.800368	-0.0746904	0.78687	-0.484253	-1.08412	0.208249	-0.443921	-1.18415	-0.0611045	-2.38777	-0.0208007	-0.780375	0.356388	-1.18439	-0.51902	-0.183161	0.155315	-1.15815	-0.76398	0.108585	-2.04639	-1.67248	-0.106197	0.0621344	-0.625786	-0.637161	0.406528	0.64024	-0.263623	-0.0402512	-0.876538	-0.0585165	0.98063	0.744217	-0.538618	0.103548	0.45893	1.1444	1.97004	0.826523	0.70804	0.97369	0.664673	1.74769	-1.051	-0.889352	0.847967	1.39952
PC ae C36:0	0.269942	-0.441616	0.958139	0.440317	0.0626977	-0.766712	-0.426568	-0.17543	-0.077509	-0.45166	-1.86878	-0.122837	-0.130915	-0.220431	-0.953727	-0.168548	0.206989	-0.0331382	-0.48506	-1.05102	0.383361	-1.75597	-1.60309	0.141445	0.304133	0.0997844	0.0612025	0.637719	0.396583	0.14137	-0.294921	-2.14469	-0.510004	0.544302	1.35335	-0.808458	-1.18814	0.867543	0.28821	2.3116	0.36839	1.04085	0.554371	0.660322	1.28885	-1.53429	-1.1316	0.91548	0.794555
PC ae C34:0	0.0345628	-0.343075	0.224914	0.404594	-0.278262	-0.902677	-0.631009	-0.249693	-0.643943	-0.518899	-2.09083	0.144856	-0.0759514	-0.448683	-0.935161	-0.567424	-0.247094	-0.114439	-1.3458	-1.21505	0.235169	-1.51399	-1.44352	0.034603	0.0145066	-0.132983	-0.174902	0.0452943	0.55661	0.0471467	-0.236571	-1.85136	0.24087	0.74977	1.55958	-0.688979	-0.743728	0.468025	0.158145	2.41441	0.873299	1.26729	0.835386	0.57091	1.69877	-1.3588	-0.977027	0.771777	0.922776
PC ae C32:1	-0.44723	-0.419861	-0.126806	-0.0183378	-0.225524	-0.911951	-0.718181	0.31579	-0.45612	-0.5187	-1.81864	0.0461639	-0.0476141	-0.565074	-0.355106	-0.107126	-0.349141	-0.081983	-1.09077	-0.977033	0.0682023	-1.21347	-1.73257	0.532486	-0.157144	-0.318791	-0.46044	-0.00111153	0.830731	-0.167022	-0.128685	-1.968	0.205164	0.273728	1.09508	-0.753166	-1.35314	0.476141	0.0506571	2.40317	0.67637	1.85422	0.828272	0.617734	1.93083	-1.1805	-0.792936	0.513025	0.564665
PC ae C30:1	-0.466005	0.0624913	0.309048	0.0010877	-0.481415	-1.01318	-1.0408	0.125707	-0.880973	-0.0689279	-1.58323	0.0545041	0.061342	-0.0398356	-0.882368	-0.925702	-0.526421	-0.0136681	-0.960997	-1.09328	0.181934	-2.06689	-1.72219	-0.034816	0.2001	-0.0993613	0.140108	-0.340518	0.101153	0.412459	0.0665246	-1.23149	0.25384	0.803194	1.15891	-1.09981	-0.909027	0.561355	0.711615	2.20075	0.870109	0.792638	0.753595	0.39649	1.93701	-0.96509	-0.381442	1.37327	1.20573
PC ae C30:0	0.0213512	-0.0831203	0.0409499	-0.148722	-0.164443	-1.07364	-0.920613	-0.136448	-0.641731	-0.334279	-1.9478	0.0912784	0.32643	-0.621047	-0.975914	-0.445466	-0.588003	0.0381629	-1.19592	-1.28665	-0.308238	-0.983128	-1.5593	0.0447717	0.319537	-0.531377	-0.371505	-0.487694	0.56187	0.135738	-0.334238	-1.58939	0.492362	0.508339	0.854558	-0.380613	-1.1088	0.827034	-0.0382183	2.28593	0.721645	1.48967	1.12765	0.492723	1.71744	-0.592609	-0.937049	0.768765	0.962329
C18:1OH	-0.446116	-1.15166	-0.53262	-0.82177	-1.00196	0.794933	1.032	-0.521812	0.188023	-0.71056	-1.85891	-0.342718	1.38319	1.08298	-1.41463	-0.772407	0.764449	-0.603367	-1.17398	-1.58303	-0.63656	0.113289	-0.0122061	-0.346939	-0.319342	-1.27512	-0.772407	1.26525	-0.461721	0.804161	-0.41291	-0.206705	1.80423	-0.454533	1.51486	-0.68857	1.19246	2.43497	1.53386	2.44919	-0.264759	0.0839589	0.174513	-0.11257	0.780964	0.557928	0.635357	-0.129062	0.26358
C16OH	-0.150355	-1.00803	-0.108225	-1.13673	-0.378027	0.214365	-0.0912791	-0.352382	-0.928929	-0.276651	-1.25434	0.431517	-0.22211	0.49433	-0.368754	0.101579	-0.893408	-0.152633	-0.0423451	-1.51451	-0.59212	-1.72608	-1.13548	0.49264	0.659317	-1.17235	0.419154	0.380179	0.618771	-0.0734585	0.0697442	-0.784095	0.739785	-0.147969	1.00655	0.810801	-0.446154	0.76597	0.456595	2.5412	0.381061	0.703245	0.463301	0.615049	2.41367	-0.400645	-0.629943	0.418807	0.857504
C16:2OH	0.111406	-0.407492	0.877997	-0.18902	-0.410644	0.699417	-0.537894	0.426214	-1.53006	0.0584313	-1.36172	0.482247	1.41345	0.896638	-1.62987	-0.13541	-0.18009	-0.228999	-0.925351	-1.43174	-0.27551	-0.414391	-1.57773	0.671253	0.355449	-0.771997	0.755352	-0.0558123	0.330971	0.629412	0.464972	-1.61763	1.00463	1.15472	0.3279	0.119143	-0.800061	1.39251	0.019192	1.82878	0.382275	1.48457	1.031	0.240383	0.929958	-0.929923	-0.0761582	-0.0605374	0.273238
C16:2	-0.147099	-0.824687	-0.230176	-0.507871	1.99785	3.48593	1.20429	-0.219797	-1.06594	-0.401067	-1.50391	-0.0477978	-0.0404791	1.41544	-1.07725	-0.460463	-0.512357	-0.29812	-0.846125	-1.23897	-0.329999	-1.48395	-1.52349	-0.0518519	-0.0253487	-0.94326	1.64815	-0.530199	-0.162086	2.00076	-0.115209	-1.47634	-0.0125812	-0.155183	0.272485	-0.379948	-0.741639	0.719466	-0.145942	1.23614	0.0270721	0.361974	0.448941	0.173232	1.03137	1.50405	-0.698464	0.157393	0.53448
C16:1OH	-0.00360375	-0.374634	0.260763	-0.426692	-0.40916	0.218744	-0.792271	-0.0747919	-0.974579	-0.0658371	-1.41858	0.731909	0.646685	0.433581	-0.722938	-0.507901	-0.168649	0.00371068	-1.35049	-1.15709	-0.337989	-0.618609	-1.50648	0.493005	0.0587732	-0.814803	-0.143192	-0.298539	0.638271	-0.677263	0.348578	-1.16605	0.851119	0.189866	1.05428	0.165666	-0.898717	2.04577	0.547661	1.9132	0.151432	1.15144	0.676465	0.00492927	1.84182	-0.453482	-0.134162	0.865474	0.787868
C14:2OH	0.315467	0.252174	1.05237	0.194463	-0.386391	0.406313	-0.849035	0.698227	-1.13009	-0.526178	-1.73054	0.256424	1.51776	-0.0871785	-0.91157	-0.206298	-1.26603	0.232674	-0.310246	-1.03873	-0.546247	-0.57129	-1.95363	1.12792	0.0669985	-0.589918	0.528125	0.0204082	0.582191	0.960997	-0.00390684	-1.21318	0.804554	1.43486	1.34998	-0.129687	-1.04211	0.825692	0.118946	1.61276	0.155633	1.45032	0.853927	0.289666	0.928614	-0.879789	-0.473168	-0.195308	0.881901
C14:2	-0.481878	0.0463619	0.978025	-0.0150431	0.257487	0.589114	-0.781673	-0.00243438	-0.572311	-1.13905	-1.88262	0.371467	0.778465	0.24701	-0.587202	0.391611	-0.676298	0.783299	-0.408527	-1.22639	0.825831	-1.54909	-1.17501	0.952761	-0.963914	-0.641706	-0.0600171	-0.0182851	-0.0826898	-0.219031	0.0427089	-1.23867	1.22307	-0.23996	1.03904	-0.570628	-0.403114	1.72991	0.0948498	2.06271	0.230126	1.40496	1.49576	-2.54314	2.03866	-0.37237	-0.0396168	-0.446751	-0.226491
C14:1OH	-0.156415	-0.32414	0.346656	-0.538243	-0.541378	-0.039375	-0.450949	0.698735	-1.0459	0.153837	-1.4471	0.102884	0.78168	-0.216045	-0.920612	0.236574	0.284027	-0.43074	-0.593918	-0.570594	0.194944	-0.646148	-1.37995	-0.206729	0.198316	-1.26772	0.663144	0.175914	-0.0984693	0.617582	0.31572	-1.58136	0.777828	0.853125	0.75316	0.253813	-0.519749	1.0387	0.174356	2.47046	0.434199	1.14637	1.01388	0.153666	0.460568	-0.0538783	-0.280751	0.538366	1.09004
C7DC	0.319973	-0.802306	-0.476275	-0.777857	-0.904004	-0.460102	-1.39108	2.52263	-0.849695	-0.622143	-1.67435	0.00508162	0.178045	-0.213663	-1.09976	-0.258273	-0.148732	-0.535529	-0.877737	-1.20449	0.933181	-0.428976	-1.09234	-0.297864	0.119674	0.871197	0.195859	-0.589473	0.188129	0.0485004	-0.277827	-1.41241	2.29508	-0.0689736	0.671582	0.541472	-0.618183	1.47857	0.271669	1.77205	1.16459	0.775277	0.310996	-0.0121201	0.978049	-0.565279	-0.347304	0.183068	1.37192
C12DC	0.252636	-0.48555	0.437656	-0.089565	-0.182014	-0.339237	-0.963616	0.404308	-0.807418	-0.149784	-1.89027	0.226053	0.5027	-0.125085	-0.973856	-0.341263	-0.527103	0.296632	-0.65095	-1.06986	0.154967	-1.48174	-1.80267	0.357073	0.0228283	-0.590284	0.195543	-0.221795	0.124406	0.054538	0.0767389	-2.03379	0.746221	0.493136	1.02771	-0.126136	-0.883566	1.44395	0.403015	1.87666	0.283765	1.13106	1.12429	0.639739	1.41371	-0.866779	-0.505359	0.508142	1.34342
C12:1	0.415	-0.594521	0.86748	-0.0283724	-0.0224915	0.128535	-0.807728	0.683455	-1.03169	-0.870833	-1.82723	0.374652	0.229182	-0.329085	-0.535924	0.163901	-0.327072	0.520028	-0.44187	-1.56685	0.419879	-0.777937	-1.51173	0.904757	-0.386166	-0.35424	0.328004	0.142025	0.392293	0.0642662	-0.233163	-1.17725	0.764992	0.625148	0.950752	-0.259344	-0.677335	1.62323	0.262112	1.47627	0.352316	1.1367	0.953315	0.238087	1.7055	-0.51378	-0.215716	0.122489	0.780523
C16:1	0.135654	0.211978	0.174747	-0.302697	0.210795	0.720051	-0.301717	0.996826	-0.437294	-0.418903	-1.48399	-0.332508	0.463093	0.575729	-0.25214	-0.183104	-0.256538	-0.00623079	-0.169822	-0.441602	0.169585	-0.850794	-0.908949	0.452409	0.79101	-0.711749	0.131558	0.568951	0.472837	0.898209	0.25992	-0.335739	0.908094	-0.103672	0.378657	-0.157153	-0.0126611	1.43588	0.184499	1.55236	0.505054	0.436278	0.544438	0.149158	1.33713	-0.00665085	-0.220367	0.270528	0.0425922
C10:1	0.0573126	-0.930247	-0.0637689	-0.468498	-0.720716	1.05914	-1.28749	-0.048641	-1.28187	-0.312835	0.2767	0.20204	0.212707	-0.60988	-1.29834	-0.399403	-0.475036	-0.162795	-0.961492	-1.53405	-0.209256	-1.8911	-1.94873	0.196132	0.234759	-1.10306	1.59196	-0.501041	0.0354699	-0.419452	0.103791	-1.88001	0.253367	0.0455304	0.66884	1.822	-0.809207	1.32029	0.0589998	2.07333	0.31116	0.799267	0.926016	0.524182	1.77488	-1.3448	-0.74628	0.501098	1.05069
C6:1	0.0410643	-0.358576	-0.131429	-0.249251	-0.670728	0.0699562	-0.923429	-0.565964	-0.961666	-0.386917	-2.01943	0.416701	0.0824876	-0.056008	-0.774233	-0.583022	-0.378484	0.188188	-0.247707	-0.938145	0.00620742	-1.35739	-1.688	0.0941187	0.362794	-0.943306	0.024204	0.0260117	0.194168	0.393753	0.318481	-1.77455	0.910761	0.492839	1.0727	-0.213286	-0.26596	1.75812	0.251256	2.20366	0.641169	1.09591	0.756179	0.477527	1.20564	-0.138556	-0.573056	0.571475	1.10216
C5OH	0.173183	-0.515851	0.18515	-0.262208	-0.535968	-0.0408608	-1.18978	-0.042241	-1.08577	-0.23822	-1.73682	0.499467	0.343394	0.0834994	-0.668807	-0.309172	-0.481703	0.430041	-0.682721	-1.21901	-0.116555	-1.47555	-1.62505	0.0422711	0.0446178	-1.2974	-0.0187855	-0.378827	0.70095	0.171353	0.296286	-1.51136	0.637241	0.270926	0.963023	-0.135878	-1.01735	1.75542	0.107585	2.54374	0.876275	1.16948	0.787356	0.202549	1.60453	-0.424689	-0.601743	0.508789	0.96967
C5DC	0.558575	-0.0812026	-0.354824	-0.0324043	-0.582241	0.524783	-0.582649	0.0668463	-0.884081	-0.431299	-1.67746	0.567395	0.425803	0.329952	-0.570121	-0.023559	-0.125333	0.0963758	-0.307862	-0.769578	-0.127683	-0.99215	-0.95574	-0.186806	0.241587	-0.428967	0.709242	0.311875	0.4064	0.608815	0.619944	-1.29003	0.653984	0.523191	0.865494	0.261484	-0.297909	1.69877	0.33859	1.93736	0.737845	1.08129	0.570879	0.21239	1.42537	0.225011	-0.518446	0.283888	0.451312
C5:1DC	0.432045	-0.979374	-0.032047	-0.516474	-0.434008	0.0286513	-0.983238	-0.860947	-0.836768	-0.136982	-1.71124	-0.122441	0.924398	0.0584817	-1.1334	-0.103161	-0.244247	-0.630514	-0.5763	-1.45268	-0.175832	-1.39686	-0.660831	0.594472	-0.0900616	-0.612816	0.338018	0.412369	0.718685	0.307163	0.865153	-1.20955	0.561728	0.509035	1.15222	0.359015	-0.556204	1.3564	0.596333	2.20801	0.914554	0.917339	0.82776	0.308911	1.42096	-0.0296215	-0.0283228	0.411237	1.03437
C5	0.320123	-0.513879	-0.290589	-0.172527	-0.592636	-0.0286234	-0.674394	-0.368293	-1.03048	-0.121973	-2.14153	0.380459	0.137543	0.0446175	-0.796871	-0.26437	-0.315034	0.217232	-0.515668	-1.01273	-0.0519889	-1.35969	-1.57207	0.0967996	0.125883	-1.01171	-0.101387	0.383175	0.537672	0.144374	0.156662	-1.24199	1.08876	0.352197	1.12616	0.0203962	-0.11092	1.59719	0.238885	2.6668	0.481513	1.07104	0.744114	0.196832	1.41714	-0.409235	-0.374253	0.286434	1.06184
C4OH	0.448271	-1.08584	0.438015	-0.427472	-0.285087	-0.0572245	-0.875731	0.644832	-1.34069	-0.439695	-2.06648	0.199606	0.483656	-0.00219465	-0.802996	0.363703	-0.256162	0.231907	-0.429814	-0.886587	0.338676	-1.63348	-0.70278	0.416217	0.717025	-0.619572	0.574915	-0.359158	0.635005	0.11793	0.139841	-1.40448	-0.0845828	0.228898	1.09777	-0.263319	-1.09201	1.34784	-0.487885	1.48586	0.437286	1.49828	0.841715	0.604632	1.38939	-1.25098	-0.645049	0.395399	0.86305
C4:1	0.698119	0.805739	0.477802	0.48547	-1.10063	0.631718	-1.3726	0.341864	-1.3699	-0.904905	-1.67621	-0.657833	1.71937	0.444728	-1.37781	-0.946445	-0.982739	0.292107	-1.21617	-0.191963	0.18715	0.418924	-1.6899	1.23671	-0.642132	-0.159103	1.02852	0.751598	0.889387	1.3004	0.507427	-1.65692	1.01121	2.12873	1.8444	0.0811711	-1.14309	-0.121215	-0.726473	1.19453	-0.605469	1.55436	1.47098	0.661302	0.0969266	-0.280128	0.104194	0.8022	-0.250593
C3OH	0.508097	-1.54527	0.407862	-1.24302	-1.40812	0.389107	-0.356605	0.938967	0.0165383	-1.14113	-0.33053	-0.804101	-0.797119	0.400418	0.00150593	-1.19779	0.246245	-1.04291	0.556	-0.497426	0.323147	-0.0811768	-0.659599	0.670584	-0.782684	0.236754	0.952168	0.565457	0.760616	-1.21092	-0.868412	-0.543623	0.889636	0.767201	-0.498544	-1.12098	0.0473114	1.32436	-0.897732	0.420807	1.0508	1.10019	1.12309	-0.593234	1.59019	0.557501	-1.42485	1.58319	-0.248595
C3:1	0.563505	-0.192914	0.353384	-1.11672	-0.273358	0.22095	-0.86823	-0.121645	-1.07679	-0.573174	-1.7012	0.516412	0.242807	-0.45967	-0.908403	-0.0691501	-0.438297	0.722885	-0.160649	-0.779571	0.0609557	-0.856763	-1.92997	-0.380245	0.909343	-0.498962	-0.130287	0.182482	0.728561	-0.0635387	0.282761	-2.05439	0.79612	0.28362	0.971691	-0.93108	-0.807555	1.68331	-0.151517	1.70818	0.73654	0.865836	0.543265	0.308899	1.75455	-0.513292	-0.493733	-0.0142484	0.849382
LysoPC a C17:0	1.12547	0.589618	1.14395	0.758596	0.46249	-0.142946	-0.283438	-0.885932	-0.514778	-0.0449508	-1.7093	0.317243	0.96607	0.341562	-1.92321	-0.720435	0.454406	0.679653	-1.68109	-1.03843	0.470314	-1.86796	-1.30964	-0.319561	0.428641	0.433793	1.40711	0.558566	-0.0305469	0.792435	-0.255103	-0.680372	-0.113314	0.188172	1.54698	-1.18506	-1.33745	-0.0198881	-0.124328	1.40911	0.841861	0.545178	0.648263	0.339466	0.903675	-1.69633	-1.00335	1.39794	0.841145
SM C24:1	-0.0405252	-0.22342	0.448648	0.6821	-0.252187	-0.666353	-1.48401	-0.418017	-0.177458	0.149577	-2.24113	0.745644	0.0281519	0.0761402	-0.722304	-0.646331	-0.453243	-0.130395	-1.1018	-1.3357	-0.249034	-1.38207	-1.98104	-0.0817951	0.157969	0.1649	-0.320224	-0.34241	0.296073	0.650925	-0.405349	-1.64288	-0.148856	0.564968	0.803396	-0.741895	-0.86935	0.199932	0.152984	2.75852	0.284023	0.689311	0.948298	0.244264	1.8708	-0.924155	-1.28573	0.887511	1.35878
SM C18:1	-0.458718	-0.503184	0.519263	0.397201	-0.471145	0.37049	-0.111549	-0.902161	0.599246	-0.801531	-2.5645	0.735668	-0.156822	0.698996	-1.46022	-0.602916	0.524246	-0.31549	-0.936155	-1.20842	0.587566	-1.02185	-2.1367	0.490664	0.0793085	0.521724	-0.627092	0.133704	0.439399	0.120759	-0.728042	-0.977888	-0.805567	0.4012	1.59221	-1.3819	-0.235073	-0.896057	0.115979	1.93871	0.937893	1.38866	0.874518	0.036395	0.801184	-0.689849	-0.402689	0.375295	1.56754
N-Acetyl-Valine	0.80293	0.638931	0.423522	0.0182669	-0.511924	-0.446458	0.367326	0.866226	-0.321996	0.0816115	-0.0589112	0.91333	1.37197	0.289137	-1.13495	0.239879	0.811861	0.982704	-0.167101	0.283591	0.970233	-0.576309	0.681036	0.863041	-0.0750583	0.374439	0.916948	0.675969	0.00949109	0.868069	0.415771	-1.26188	0.616192	1.54563	1.51387	0.485751	-2.38893	-1.22377	-1.91389	0.77628	-0.396275	1.70442	0.906189	0.94394	-0.97505	-2.68197	-0.799327	-1.672	0.512063
N-Acetyl-Leucine	0.658092	0.327278	-0.348061	-0.102608	-0.489978	-0.524727	-0.0374434	1.39326	-0.892478	-0.357721	-0.939465	0.0693624	1.29836	0.0753208	-1.31574	0.719697	0.229742	1.4268	-0.329532	0.610864	1.53554	-0.722819	0.465762	1.1881	-0.156493	0.124603	1.03723	0.499486	0.235106	0.288185	0.631269	-1.80273	0.78437	1.88585	1.48461	0.625304	-1.67512	0.238922	-0.791282	1.25437	-0.762983	1.33114	0.717218	1.03931	0.0220631	-1.51864	-0.547683	-2.26247	0.36221
N-Acetyl-Methionine	0.360427	0.319054	0.529023	0.866989	0.0277184	-0.741748	-3.79491	0.937896	-0.66957	0.523951	-1.04631	1.01252	0.581787	-0.81125	-1.44308	-0.122696	-0.282467	1.05448	-0.450286	-0.766813	0.814697	1.76136	-0.573104	1.01775	0.227676	-0.223284	-0.647123	0.107656	0.579528	-0.0872769	-0.102788	-1.93373	0.356145	0.745694	0.985385	-0.103143	-1.80054	0.576669	-0.262154	0.750863	-0.190558	0.548251	0.586736	0.350451	0.613692	-1.03548	-0.228513	-0.228581	1.18031
SM C26:0	-0.45204	0.190436	0.387483	0.81376	0.217453	-1.02241	-1.2255	-0.313888	0.010736	-0.107259	-1.53028	0.293487	-0.0235919	0.168874	-1.97787	-0.253072	0.398986	-0.0269224	-0.65695	-0.643208	-0.0135232	-1.33876	-1.41967	0.00161621	0.130569	0.0736677	-0.140845	-0.334024	0.599278	-0.437238	-0.518713	-2.12037	-0.495734	0.276943	1.12888	-0.941705	-0.996723	0.741759	-0.0249202	2.06436	1.14054	1.23741	0.532435	0.876393	1.82897	-1.60172	-1.47453	1.2659	0.714081
SM C24:0	-0.097531	0.0170332	0.920534	0.362698	0.0859318	-0.673196	-1.29762	-0.239823	0.355914	-0.0466977	-1.76518	0.709222	0.379907	-0.478137	-1.10395	-0.411309	-0.0479726	-0.323969	-0.882609	-1.09574	0.0468959	-1.29683	-1.54057	0.164427	0.208285	0.337588	-0.0023719	-0.209668	0.206769	0.0919853	-0.389322	-2.46109	-0.341088	0.309431	1.15909	-0.775748	-1.29119	0.0194795	-0.151174	2.38822	0.408522	1.28103	0.797296	0.488051	1.68021	-1.41721	-1.59917	1.16436	0.591609
Hex2Cer(d18:1/24:0)	0.509932	0.438147	0.583539	-0.250869	-0.426797	-1.82717	-0.772158	0.908938	-2.02303	0.486043	-1.14933	0.779731	-1.17422	-0.253131	-0.602937	-0.213533	-1.56481	0.31922	-0.259819	-0.765343	0.967886	-0.471384	-2.40175	0.426354	-1.1617	0.128986	0.108568	1.49809	0.804261	-1.53324	0.0472802	0.0721621	-1.15113	0.501809	-0.915169	0.0057634	0.317425	-0.54519	-1.26151	1.57119	1.77041	1.26155	1.14698	1.11463	2.13067	0.0876272	0.412708	1.02307	1.02322
Hex2Cer(d18:1/22:0)	0.245418	0.0224318	1.33136	0.879708	-1.24259	0.433815	-0.0461449	-0.718769	0.387232	0.284028	-0.603072	-0.698297	-0.693659	-0.104809	-0.0503166	-1.30878	0.133055	0.558374	-0.608115	-2.00864	0.115318	-1.79469	-1.02303	0.0473043	0.107833	-0.682607	0.22315	1.00343	0.764145	0.589308	0.721536	0.0896285	-0.474016	-0.932616	0.0954213	0.0622253	-2.69059	-1.07146	0.979775	2.13682	-0.695156	0.829676	1.11667	-0.435191	2.02715	-0.76108	-0.469236	0.16285	0.412647
Hex2Cer(d18:1/20:0)	0.216622	-0.920125	-0.448141	-0.190252	-0.278422	-0.949848	-1.54087	0.88878	-0.170744	0.645146	-1.45963	-0.0413426	0.673645	0.534143	0.363703	-1.58814	-1.10601	-0.261039	-1.55218	-1.03289	-0.210781	-0.315602	-1.562	-0.471923	0.218677	-0.978486	0.734924	0.423734	0.271936	0.156983	0.216866	-2.33344	-0.19109	-0.961381	1.05654	-1.52712	0.00465868	1.53349	0.563797	2.8448	0.759889	0.581722	1.16191	0.838265	1.3447	-1.01872	-0.365196	0.731995	0.913255
Hex2Cer(d18:1/18:0)	0.643871	-0.100558	1.01928	-2.70806	-0.0856622	-0.0926802	-1.22774	1.29557	-0.506741	0.232426	-0.978107	-0.96435	-0.960577	0.625754	-1.24393	0.185666	0.26579	0.224486	-2.14651	-1.09598	0.429246	0.127863	-1.68308	-0.0684565	0.0917318	-0.987275	-0.0674142	-0.829372	-1.06129	0.131192	-1.02411	-2.18579	0.0780384	0.907879	0.780885	0.0527118	-0.456788	-0.795744	1.47452	1.68101	0.302072	0.291503	0.685196	1.36982	1.03272	-0.437493	-0.72015	0.469732	1.77917
PC ae C34:2	-0.317958	0.106002	0.486173	-0.0229733	0.191873	-0.590417	-1.12265	0.0795664	-0.247289	-0.286073	-1.69792	0.322097	0.448917	-0.191767	-1.33978	-0.659218	-0.341494	0.0845534	-0.953646	-0.902064	0.0955527	-1.17989	-1.77092	0.727677	-0.420985	-0.147774	-0.125635	0.287279	0.587839	0.213051	-0.291503	-2.02094	0.0280522	0.692478	1.59823	-0.804815	-1.47506	0.31768	-0.465918	1.73325	0.586079	1.67466	0.511129	0.76078	1.37271	-1.48235	-0.764589	1.31804	0.814059
TG(18:0_34:3)	-0.211716	1.10602	-0.259189	-0.468548	0.690124	1.44193	1.33699	-0.109342	0.933014	0.240302	1.59976	-0.0879283	0.0265532	-1.04047	1.77726	0.459581	0.194163	-0.581564	0.941582	1.65443	-0.110882	-0.215832	1.82481	-0.213849	-0.279411	0.13001	1.24127	0.243002	-1.10276	-0.0414221	-0.950346	1.65059	-0.541595	-0.361334	-0.855429	0.346703	1.23404	-0.922325	-0.416557	-1.58635	-0.0632339	-1.0411	-0.773017	-0.910919	-0.604358	1.46765	0.551601	-0.843519	-2.26863
TG(18:0_32:2)	0.0351365	0.554008	0.292839	0.0676376	0.57006	0.714991	1.00157	0.320573	0.834543	0.173106	1.08912	0.367679	0.117605	0.314929	0.894997	0.70552	0.476991	0.178499	0.82092	0.865104	0.516298	0.423643	1.1587	-0.0664828	0.217326	0.505215	0.529919	0.559179	0.3508	0.044188	0.106186	0.523645	-0.174379	-0.731365	-0.530978	0.967436	0.566416	-0.151891	-0.498799	-2.49558	-0.0434788	-0.318991	-0.331191	-0.0489234	-2.58513	0.846083	0.581039	-0.5989	-2.8024
TG(18:0_32:1)	-0.0631378	0.120191	0.217458	0.255213	0.80204	0.876995	1.26578	0.0699555	1.25718	0.229762	1.50907	-0.0548469	-0.150663	-0.661851	1.02185	1.19476	0.626462	0.0460356	1.24938	1.2123	-0.112409	-0.273752	1.92557	0.182572	0.21126	0.254913	0.798069	0.558838	-0.034162	-0.956804	-0.148325	0.576383	0.053112	-1.74807	-1.05505	1.62189	-1.00873	-0.993025	-0.756346	-2.77299	-0.204809	-0.668704	-0.0213354	-0.0147331	-2.28656	0.460701	0.168017	-0.972136	-1.78404
TG(18:0_32:0)	-0.116649	0.0981113	0.349331	0.541836	0.492047	0.375016	0.980364	0.374218	0.758544	0.0118212	0.749466	0.0115196	-0.0778795	-0.414067	0.533329	0.666514	0.490364	-0.092833	0.930913	0.665692	0.210466	0.228743	1.08893	-0.153387	0.32046	0.0946012	0.46971	0.162358	-0.0469963	-0.863367	0.119688	0.671631	0.459236	-0.632628	-0.450636	1.04654	0.256109	-3.10525	-0.138408	-2.85589	0.136077	-0.365234	0.314021	0.172796	-2.95472	0.719174	0.574553	-0.336282	-0.306073
TG(18:0_30:1)	-0.572556	-1.13829	-0.641919	-0.873773	-1.01826	1.01446	1.53127	-0.633253	1.54888	-0.7846	2.60314	-0.489647	-0.483537	-0.954765	1.02861	-0.834191	-0.877518	-0.698647	-1.15619	1.17405	-0.725263	1.5535	1.70957	-0.493032	-0.470904	-1.23729	-0.834191	-0.892415	-0.585069	-0.845676	-0.54593	1.57707	-0.460244	-0.579306	-0.222236	1.89744	-1.06895	0.150958	-0.57159	0.582342	-0.427137	-0.147519	-0.0749091	-0.305105	0.41137	1.54211	-1.0329	-0.318329	-0.00349059
LysoPC a C24:0	0.519382	-0.234965	1.18293	0.74052	-0.433516	-0.442189	-0.259859	0.0411725	-0.403999	-0.175069	-1.18595	-0.0403175	0.172861	0.507601	-1.27843	-0.838394	-0.159418	1.31842	-1.84508	-0.697319	-0.798438	-2.29536	-1.16167	0.342074	-0.138709	-0.490746	0.21634	0.603518	0.481887	-0.0938158	0.135213	-2.03332	-0.0180523	0.827642	1.20081	-0.801098	-1.27734	1.18187	0.593232	1.98443	0.331262	1.45254	0.590327	0.956565	1.26961	-1.1137	-1.17983	1.67995	0.775234
LysoPC a C20:4	0.921666	-0.711647	0.332342	1.13025	-0.872416	-0.429312	0.359526	-1.01007	-0.691197	0.264199	-1.81671	-0.38106	-0.0968745	0.975821	0.0207187	-1.21057	0.437192	0.370468	-1.56679	-1.4652	-0.327457	-2.02411	-1.32838	-1.04262	0.36018	0.0645521	0.192251	0.0227215	0.0429466	0.829572	-0.0571442	0.390516	0.552656	0.538849	0.502655	-1.20892	0.556844	-0.27301	1.22015	2.62324	0.518293	-0.0168891	0.856562	-0.221825	1.65773	-0.480899	-1.10344	1.27756	1.91327
LysoPC a C20:3	0.676137	-0.352699	0.978756	-0.234832	0.081883	0.604814	0.252609	-0.46085	-0.484055	-0.20662	-1.15116	-0.251016	0.586954	0.398062	0.249865	-0.823804	-0.481484	-0.0929172	-0.866551	-1.86868	-0.0545769	-0.658737	-0.910581	-0.0137815	-0.354232	0.143488	1.56704	0.00959182	0.392995	0.951168	0.00244857	-0.921903	0.355892	0.333442	1.86949	-0.488696	-0.85026	0.373191	-0.193141	3.05339	1.20508	0.925808	1.28177	-0.931008	0.862202	-0.238192	-0.407422	1.30339	0.100938
LysoPC a C18:2	0.745134	0.216751	1.91161	0.531775	0.119789	0.305047	-0.0760322	-0.037696	0.580979	0.153768	-1.00168	0.311337	1.35592	0.12513	-1.94141	-0.844378	0.266975	0.148822	-1.62111	-1.18912	-0.0752252	-1.06947	-1.06066	0.272644	0.0110749	0.583808	1.29005	0.0854255	0.183684	1.01507	-0.279774	-1.70628	-0.382208	0.635962	1.75126	-1.10786	-1.98681	-0.379989	-0.629577	1.23245	0.605268	1.30172	1.15038	0.422205	0.254498	-1.8318	-1.32317	1.67588	0.331881
LysoPC a C18:0	1.03289	0.052403	1.94141	0.874039	0.0260406	-0.164201	-0.0431392	-0.539278	0.486449	0.520611	-1.03514	0.313752	0.956687	0.150947	-0.977723	-0.362375	0.546959	0.12492	-1.46415	-1.47157	0.353633	-1.53843	-0.798746	-0.247103	0.567485	0.624653	1.09278	-0.0975936	0.0153356	0.538873	-0.297408	-1.76494	-0.242325	-0.0708387	1.29026	-1.19406	-1.54099	-0.583112	-0.191363	1.65833	0.770579	0.703922	1.12662	0.164952	0.78898	-1.73889	-2.12781	1.68945	0.292258
LysoPC a C16:1	0.720709	-0.215998	1.59541	0.0187906	0.163476	0.230939	0.335825	-0.0697641	0.154433	0.324487	-0.896339	0.361624	1.19173	0.18471	-0.878762	0.137663	0.19128	0.259426	-0.851234	-0.863285	0.257504	-0.979564	-0.841058	0.145872	-0.194266	0.876749	1.46882	0.568469	0.788499	0.384019	0.227512	-1.84104	0.146287	-1.04472	0.71963	-1.18297	-2.3221	-0.621606	-1.17593	2.51136	0.307572	0.958322	1.27356	0.276969	0.830366	-1.73903	-1.63612	1.29661	0.335826
LysoPC a C16:0	0.989625	-0.0476171	1.83694	0.52184	0.265908	0.0270287	0.0787701	-0.137274	0.311552	0.259853	-1.10687	0.337814	1.07034	0.138348	-1.55972	-0.146399	0.39264	0.362015	-1.04799	-1.18509	0.365802	-1.47803	-0.620217	-0.0833278	0.296037	0.502503	1.31024	0.605295	0.570237	0.38666	0.00364761	-1.75566	-0.395124	-0.311136	1.20622	-1.36987	-1.93064	-0.635629	-0.381118	1.84942	0.627973	0.920693	1.35791	0.227571	0.645466	-1.97367	-1.68584	1.55318	0.440912
SM C16:0	0.257291	-0.308618	0.137495	0.448833	-0.695861	-1.05845	-0.326614	-0.321129	-0.576034	-0.295438	-2.22182	0.0712789	-0.0679341	-0.201165	-0.27598	-0.726952	-0.00486455	-0.0705782	-1.58089	-0.996104	0.125279	-1.63062	-1.90253	-0.408866	-0.0313373	-0.294112	-0.185958	-0.0624627	0.246017	-0.201263	-0.0271884	-1.59268	-0.0223991	0.39852	1.14078	-0.733212	-0.33196	0.301204	0.972822	2.66295	0.950274	1.07708	0.937129	0.36555	1.81264	-1.06431	-0.991949	0.805893	1.1901
PC aa C36:6	-0.361665	-0.993851	0.128132	-0.119865	-0.753123	-0.482614	-1.01967	-0.963959	-0.646494	-0.382314	-2.24843	0.000166979	-0.36259	0.258159	-0.801577	-0.478421	-0.590594	0.0192035	-0.452583	-1.09752	-0.632281	-1.61529	-1.91228	0.0554866	-0.0264171	-0.0701869	0.106637	-0.274526	0.499931	0.912435	-0.0018883	-0.54101	1.15913	0.339617	0.425631	-1.17925	-0.352363	0.16168	1.04012	3.26728	-0.175089	0.835865	1.08124	0.304887	2.3387	-0.209285	-0.801726	0.374124	1.6039
PC aa C40:2	-0.190078	-0.0903402	0.522625	0.750635	0.311022	-0.574644	-1.02154	-0.464102	0.0120129	-0.324743	-1.77205	0.227913	0.17343	-0.225557	-1.78646	-0.349006	-0.134955	-0.225937	-1.03165	-0.863286	0.0107899	-1.41779	-1.63251	0.259102	0.354383	0.233185	0.147144	0.00294949	0.453914	-0.0254842	-0.0556442	-1.99155	-0.214798	0.360852	1.24025	-0.86035	-0.84033	1.05089	-0.0435763	2.23552	0.769963	1.02387	0.696971	0.649733	1.46784	-1.47737	-1.59056	1.29897	0.542996
PC aa C42:6	-0.203862	-0.581791	0.554742	0.243828	-0.336588	-0.921968	-0.997523	-0.965536	-0.957797	0.211357	-1.67696	-0.423452	-0.636394	0.0945466	-1.47531	-0.170213	-0.00127183	0.275726	-0.657184	-1.23319	-0.0913187	-1.75128	-1.17728	-1.08264	0.65174	-0.00652762	-0.381371	0.718212	0.175473	0.923199	-0.188849	-0.642588	0.112279	0.106451	0.479595	-1.04953	0.32104	0.278546	1.35838	2.5406	0.901599	0.54502	0.948454	0.382028	2.11934	-0.481516	-1.3101	0.829419	1.12649
PC aa C42:5	0.123875	-0.870566	0.130128	0.492101	-0.142025	-0.603152	-0.175471	-0.818798	-1.19805	0.10693	-2.09249	-0.495489	-0.671884	0.297346	-0.875741	-0.517221	0.169532	-0.0617992	-0.977649	-0.860746	-0.0790193	-1.76406	-1.62968	-0.454176	0.493675	-0.0185184	-0.553213	0.493999	-0.142815	0.473321	-0.317434	-0.6903	-0.184038	0.531818	0.662684	-0.835595	-0.132374	0.274317	1.38308	2.64151	1.10453	0.87973	0.79633	0.494137	1.89139	-0.909694	-1.17527	1.2757	1.16185
PC aa C42:4	0.331029	-0.958948	0.00446156	0.951151	-0.471785	-0.80557	0.0380754	-0.860783	-0.773092	-0.170779	-1.99556	-0.283257	-0.819555	0.989992	-1.04458	-0.672891	0.588805	0.16027	-1.0014	-0.819959	-0.0978853	-2.13438	-1.31806	-0.401327	0.455296	0.0785202	-0.331244	0.130693	-0.0927335	0.0369577	-0.225808	-0.568988	0.0897833	0.823262	0.706126	-0.97585	0.218667	0.364166	1.26219	1.79536	1.19617	0.615714	0.566239	0.615746	1.92863	-1.5878	-1.63537	1.33487	1.24957
PC aa C42:2	0.016772	-0.428132	0.494495	0.273303	0.32491	-1.04305	-0.0952788	-0.838995	-0.248508	-0.466988	-0.905769	0.537895	0.190755	0.605395	-2.70123	-0.494394	-0.218293	0.246083	-0.623576	-0.252704	0.0835489	-0.702453	-1.07317	0.744736	-0.10872	0.700902	0.137835	0.425034	0.854979	-0.70948	-0.0225585	-1.57149	-0.38211	0.0947941	0.778206	-1.23917	-1.30398	0.896318	0.696834	2.21667	0.154582	0.609355	1.02676	0.66235	1.54097	-1.2473	-1.32498	1.70303	0.147041
PC aa C40:3	0.159374	-0.594255	0.320109	0.984659	-0.0826074	-0.805085	-0.759996	-0.893433	-0.279649	0.271212	-1.91794	-0.0156867	-0.117699	0.252655	-1.07981	-0.600879	-0.0505587	-0.227487	-0.872564	-1.19325	-0.160138	-1.40915	-1.69301	-0.508373	0.413318	0.396868	-0.13946	0.0656981	0.478686	0.404395	-0.198243	-1.51151	-0.628059	0.464914	0.782372	-0.778016	-0.435882	0.442158	0.723999	2.40913	0.684465	1.03065	0.629927	0.39752	2.11133	-0.996102	-1.70067	1.24093	1.13437
PC aa C42:1	-0.17641	-0.258161	0.470864	0.598893	0.307336	-1.96533	-0.905667	-0.384828	-0.501342	-0.0846072	-1.42845	-0.175888	-0.432338	0.155384	-1.75041	0.163064	-0.178102	0.135478	-0.914229	-0.70891	0.0660077	-1.57436	-1.26047	0.788374	0.227125	-0.165179	0.0478013	0.457744	0.624242	-0.466139	0.252029	-1.71099	0.00376011	0.504239	0.637631	-0.885727	-1.00523	1.21069	0.272657	1.99408	0.648254	1.52402	0.909268	0.433739	1.55627	-1.42768	-1.09665	1.17476	0.455557
PC aa C42:0	0.258051	-0.0389177	0.725471	0.9873	-1.01821	-0.143879	-0.221064	0.100615	-0.330478	0.834287	-1.86118	-0.226866	0.038162	0.102101	-2.10648	0.434642	0.0474465	-0.259829	-0.426858	-1.2243	-0.247085	-0.85071	-1.14201	1.18368	-0.184244	0.26922	0.167756	0.225808	0.326054	0.655844	0.525292	-1.52344	-0.459767	0.779999	1.01113	-0.990736	-1.3565	1.07114	0.350849	2.20336	0.201002	0.182899	1.41816	0.655412	1.86415	-0.787216	-0.999523	0.978158	0.584439
PC aa C40:6	-0.314902	-1.09216	0.302297	0.763518	-0.529973	-1.10311	-1.21617	-1.00305	0.19419	0.558018	-1.82055	-0.471147	-1.23702	0.614162	-0.998764	-0.234772	-0.155174	0.613688	-0.426887	-0.414146	-0.345428	-1.75077	-0.807942	-1.03029	0.866062	0.237329	-0.533841	0.470122	-0.00997725	0.289872	0.737356	-0.683012	-0.183169	-0.557675	-0.0144672	-0.400566	0.470659	0.160485	1.54653	2.51418	0.358236	-0.0446753	0.45656	-0.235218	2.11711	-0.0606442	-1.7254	0.964415	1.44106
PC aa C40:5	-0.031245	-1.094	0.253507	0.879421	-0.652382	-0.94613	-0.565763	-1.06021	-0.204693	0.392426	-2.00059	-0.569563	-1.16695	0.327327	-0.796778	-0.405454	0.386479	0.199762	-0.912103	-1.15903	-0.457332	-1.69813	-1.10077	-1.00553	0.95604	0.163673	-0.332075	0.698497	-0.0872411	0.777396	0.240522	-0.501164	-0.306402	0.124376	0.215872	-0.233152	0.393951	0.279938	1.15211	2.51018	0.573763	0.0768747	0.351639	-0.38615	2.10983	-0.308476	-1.72741	1.11856	1.53071
PC aa C40:4	0.278997	-1.08407	0.117361	1.27612	-0.62656	-1.05601	-0.231767	-1.01057	-0.340984	0.277962	-2.13138	-0.571072	-0.951692	0.565475	-0.59573	-0.516006	0.427603	-0.0525127	-0.825945	-0.921661	-0.122659	-1.90286	-1.34217	-0.888558	0.677154	0.269838	-0.380701	0.529451	0.237366	0.23549	0.145185	-0.858853	-0.340292	0.019625	0.485885	-0.204186	-0.244392	0.245594	1.0973	2.45019	0.68179	0.285845	0.305019	0.244844	2.28756	-0.591926	-1.65874	1.19583	1.41144
PC aa C38:3	-0.197113	-0.319362	0.385374	0.86569	-0.212148	-0.521341	-1.82563	-0.790676	0.0716444	0.321656	-2.17263	0.433597	-0.102556	0.455838	-0.557926	-0.545934	-0.650145	-0.260592	-0.917551	-1.18633	-0.558151	-1.21583	-2.0035	-0.12853	0.288361	0.325476	-0.272566	-0.415305	0.147925	1.13491	-0.600965	-1.12323	-0.306811	0.574423	0.649365	-0.654809	-0.373633	0.0726194	0.436152	2.66476	0.173239	0.568757	0.814854	0.203019	2.0458	-0.648983	-1.32876	1.12214	1.45319
PC aa C40:1	0.167265	-0.369548	0.257914	1.03225	-0.0964695	-1.40049	-0.772149	-0.388331	-0.273038	-0.00415397	-1.84481	-0.205165	-0.100793	-0.209155	-1.64655	0.124299	-0.364553	0.278372	-0.647564	-0.676936	-0.420129	-1.40899	-1.56802	0.0999549	0.485322	-0.199672	-0.398394	0.320828	0.8752	-0.602213	0.19427	-1.99693	-0.0720221	0.579489	1.09328	-0.525123	-1.10389	1.19214	0.518962	2.16275	0.876556	1.19214	0.625119	0.909944	1.75825	-1.18334	-1.40739	1.03512	0.74299
PC aa C38:6	-0.431941	-1.13841	-0.058323	0.90468	-0.601263	-0.956471	-0.958525	-0.772578	-0.243132	0.244104	-2.22197	-0.518454	-1.00427	0.828708	-1.14007	-0.32266	-0.101492	0.475105	-0.601826	-0.585542	-0.501456	-1.65242	-1.19105	-0.773035	0.619131	0.129147	-0.702868	0.198141	-0.00335065	0.454426	0.664036	-0.0623586	0.593422	-0.241713	-0.367781	-0.893375	1.31277	0.177331	1.27355	3.22337	0.0817211	-0.167011	0.567626	-0.391439	2.31924	-0.248721	-1.1121	0.721465	1.94468
PC aa C38:5	-0.17497	-0.873581	-0.131931	0.499238	-0.71878	-0.689125	-1.18426	-1.10719	-0.481397	0.179236	-2.15875	-0.183005	-0.808882	0.634965	-0.884547	-0.690289	-0.259599	0.109362	-0.905955	-1.05556	-0.687109	-1.5001	-1.70308	-0.458829	0.310527	0.0029898	-0.599133	0.17009	0.0161078	0.969233	0.144678	-0.0492362	0.584103	0.180347	-0.100873	-0.822644	0.898662	0.115026	1.0095	3.31795	0.162588	-0.00791108	0.735177	-0.247167	2.32599	-0.0979241	-0.91628	0.789659	1.9166
PC aa C38:4	0.0816363	-0.891978	-0.460808	0.921224	-0.802429	-0.799044	-0.691795	-1.19468	-0.517288	0.180252	-2.10312	-0.284747	-0.841588	1.05546	-0.711684	-0.902831	0.0425294	0.0404956	-1.14421	-0.910373	-0.575938	-1.80355	-1.65946	-0.673798	0.235969	-0.0777548	-0.718327	-0.0722452	0.021954	0.979187	-0.104698	0.224867	0.362856	0.46435	0.0647519	-0.697374	0.998867	0.134189	1.51938	2.63662	0.437994	-0.00241935	0.490038	-0.0328016	2.21018	-0.1558	-0.915742	0.953181	1.97717
PC aa C36:3	-0.0805019	-0.159933	0.812156	0.0971407	-0.00939058	-0.267833	-1.60098	-0.373753	0.240803	-0.00233973	-1.64734	0.40484	0.448896	0.286433	-2.08378	-0.566785	-0.478615	-0.045935	-0.600263	-0.883842	-0.318833	-1.22394	-1.79379	0.451358	-0.00218667	0.36283	0.236086	-0.0131565	0.303963	1.22058	-0.462712	-1.91475	-0.277113	0.710328	0.956284	-1.00255	-1.36263	0.0542255	-0.066056	2.28477	0.198946	1.04848	0.952819	0.642553	1.45556	-1.36733	-0.999516	1.15835	1.02201
PC aa C38:1	-0.140582	-0.0444813	1.01147	0.17116	0.179365	-0.653718	-0.945423	-0.3284	0.744865	-0.0548366	-1.78685	0.318201	-0.0373664	-0.516048	-0.707342	0.042084	-0.412869	-0.406369	-0.693933	-1.17258	0.099268	-1.1047	-1.44338	-0.133889	0.557348	0.441745	-0.100109	-0.131227	0.197552	0.120477	-0.236725	-2.58928	-0.425274	0.350935	1.26742	-0.683687	-0.918655	0.274796	0.0901098	2.18701	0.601619	1.35196	0.696825	0.525573	1.57371	-1.41301	-1.66538	1.43802	0.301771
PC aa C38:0	0.652761	-0.5216	0.291444	0.7779	-0.277466	-0.771482	-0.424092	-0.347154	-1.17876	0.100687	-1.93961	0.092693	-0.970134	0.51153	-1.63027	0.332274	-0.210064	0.326128	-0.548966	-0.42164	-0.178516	-1.76656	-1.55464	-0.0789859	0.0330074	-0.107648	-0.918489	0.378096	0.95094	-0.484814	0.507884	-1.49769	-0.871945	0.599714	1.08828	-0.167592	-0.0371899	1.09534	1.21503	1.92975	0.528908	0.501428	0.45555	0.33508	1.67821	-1.06583	-1.39498	1.12978	1.23797
PC aa C36:5	-0.222036	-0.906621	0.142629	0.0118287	-0.489527	-0.57741	-1.57113	-0.999288	-0.320446	0.0475249	-2.02985	0.206095	-0.515849	0.459938	-1.09565	-0.793743	-0.6438	0.0930353	-0.600617	-1.1016	-0.771895	-1.58788	-2.10106	0.179648	-0.154129	-0.115378	-0.119682	-0.055379	0.347736	0.991113	0.00312448	-0.532324	0.624908	0.380055	0.271735	-1.1155	-0.488713	0.257261	0.954695	3.21137	-0.0254831	0.54057	1.15102	0.162157	2.07123	-0.0929808	-0.730358	0.544761	1.83432
PC aa C36:4	0.141813	-0.95484	0.106839	0.736632	-0.525866	-0.608308	-0.941131	-0.957976	-0.283472	-0.0354849	-1.82775	-0.175396	-0.483384	0.778976	-1.79527	-1.1224	-0.0194076	0.110028	-0.923388	-0.932314	-0.772818	-1.84854	-1.76671	-0.191968	0.118386	-0.00585166	-0.135412	0.0424107	0.156253	1.01385	-0.232503	-0.425435	0.22959	0.71663	0.479926	-0.967854	0.394763	-0.0438661	1.19345	2.66586	0.40799	0.498102	0.626325	0.256461	1.93458	-0.772705	-0.887476	0.972048	1.94003
PC aa C36:1	0.0561677	-0.267068	1.08897	0.052556	0.236974	-0.644607	-0.688907	-0.0663997	1.00959	0.12399	-0.979531	0.235254	0.133625	-0.403062	-0.496405	0.513082	-0.0477703	-0.389979	-0.360523	-1.05659	0.0239785	-0.878687	-1.0013	0.0178738	0.719471	0.616851	0.104132	-0.204318	-0.0882471	0.165054	-0.310691	-3.05683	-0.622188	-0.0674604	1.10018	-0.452737	-1.72344	-0.0086685	-0.68456	1.83243	0.647269	0.884761	0.452952	0.665687	1.03305	-1.2529	-1.9695	1.41808	-0.305024
PC aa C36:0	0.094255	-0.244646	1.08124	-0.000847474	0.262811	-0.723267	-0.701021	-0.0773908	1.06212	0.149311	-1.03246	0.23305	-0.17644	-0.435083	-0.329817	0.701194	-0.239403	-0.374665	-0.281199	-1.07177	-0.000652194	-0.880083	-0.983986	-0.0105655	0.648295	0.709973	-0.0092371	-0.0639256	0.0208174	0.0256936	-0.238384	-3.06187	-0.583293	-0.211506	1.2304	-0.426659	-1.60708	0.171226	-0.552513	1.73988	0.627405	0.739251	0.415866	0.634436	1.07295	-1.23845	-2.06152	1.28195	-0.297444
PC aa C34:4	-0.00886543	-0.99765	0.385474	-0.112539	-0.441013	-0.449168	-0.279978	-0.430435	-0.631419	-0.962738	-1.82282	-0.315325	-0.400681	0.0784222	-0.361001	-0.206656	-0.285076	-0.426779	-0.280145	-1.36482	-0.278167	-1.53586	-1.91641	0.232124	0.0361566	-0.140151	0.603422	-0.474005	0.47477	0.955099	-0.556549	-1.77649	0.409916	0.547475	1.48117	-0.954599	-1.04236	0.169111	0.866713	2.66635	0.413976	1.43207	0.920206	0.67314	1.57541	-0.795201	-1.05334	0.671159	0.96383
PC aa C34:3	-0.313676	-0.330677	0.654196	-0.426013	0.0400606	-0.225497	-1.03457	0.0221225	0.0642608	-0.259936	-1.36999	0.43333	0.728478	0.0173193	-2.20131	-0.462567	-0.434943	0.0757615	-0.312046	-0.833279	-0.233505	-1.14472	-1.67445	0.682099	-0.528944	0.252344	0.518641	0.0352447	0.496815	1.04161	-0.192092	-2.11369	0.0615229	0.518632	1.24386	-0.907482	-1.9977	0.289224	-0.340404	2.01281	0.167806	1.29251	1.00676	0.829223	1.1056	-1.325	-0.984547	1.18572	0.858213
PC aa C34:2	0.196714	-0.183752	0.752556	0.0209068	0.109147	-0.117488	-1.01115	0.205466	0.206821	-0.0802786	-1.32635	0.368996	0.499416	0.280677	-2.56184	-0.425821	-0.187986	0.0302361	-0.444995	-0.557025	0.0589768	-1.27308	-1.30746	0.642667	0.0304829	0.0734454	0.283917	0.310107	0.439153	0.800735	-0.129993	-2.25554	-0.491776	0.813172	1.09788	-0.96356	-1.69084	0.359916	-0.314369	1.75167	0.36556	1.39266	0.614649	0.677034	1.06241	-1.64716	-1.0483	1.26949	0.665704
PC aa C34:1	0.124023	-0.493549	0.877743	-0.1634	0.208172	-0.540963	-0.58852	0.138695	0.553373	-0.181772	-1.34454	0.233134	0.197861	-0.305879	-1.29185	0.370714	-0.298069	0.00789763	-0.0121649	-0.830259	0.0453443	-1.05773	-1.01724	0.336337	0.405936	0.261104	0.33282	0.370259	0.481875	0.210257	0.022453	-2.93589	-0.36532	-0.148306	1.05825	-0.766022	-1.90708	0.291886	-0.511329	2.48244	0.413488	0.979028	0.777484	0.633625	1.16056	-1.49179	-1.43662	1.13636	0.259561
PC aa C32:3	-0.703624	-0.994745	0.437585	-0.404672	-0.693499	0.20613	-0.0765547	-0.77992	-0.172339	-1.31435	-2.53627	0.267963	-0.161612	0.675903	-1.20847	-0.195	0.158507	-0.588283	-0.201938	-1.31646	0.25223	-1.5455	-1.96738	0.511753	0.217619	-0.0767685	-0.0895646	-0.0799207	0.785847	0.428185	-0.092595	-0.829507	-0.262301	0.295836	1.48979	-0.913544	-1.06242	0.620687	0.278584	1.72788	0.44523	1.52805	0.59457	0.639301	1.01044	-0.47891	-0.641532	0.442232	1.77745
PC aa C32:2	-0.0789953	-0.734033	0.321704	-0.192111	-0.177389	-0.375507	-0.499842	0.269871	-0.626767	-0.297146	-1.15086	0.217377	0.478493	-0.209498	-1.63681	0.328129	-0.2782	0.119266	0.0922789	-0.815138	-0.204433	-1.18063	-1.55566	0.752154	-0.0851482	0.0658342	0.379363	0.0775216	0.908577	0.160842	0.0731283	-2.46456	0.281994	-0.183104	0.529052	-0.412044	-1.90445	0.797151	-0.587877	2.05674	0.276153	1.46278	0.686405	1.2295	1.60949	-1.4967	-0.980181	0.844786	0.625006
PC aa C32:1	0.0621318	-0.669857	0.402764	0.221707	0.352841	-0.235285	0.526481	0.647859	0.336599	-0.152832	-0.450245	0.134308	0.384416	-0.509747	-1.42739	0.768464	0.241785	0.214624	0.660276	-0.433776	-0.0778203	-0.746764	-0.629048	0.72293	0.0580776	0.410386	0.736082	0.350743	1.17995	-0.424098	-0.0356095	-3.08179	-0.0577952	-0.847675	0.173854	-0.35252	-2.97823	0.0497082	-1.2118	1.4375	0.356563	1.33044	0.374582	1.50258	1.02857	-1.36106	-1.45878	0.698703	-0.504471
PC aa C30:0	0.103147	-0.456329	0.160208	0.111183	-0.565866	-0.883361	-0.325509	-0.462016	-0.410711	-0.575609	-2.1839	0.213294	0.161584	-0.31837	-0.93587	-0.779447	-0.315801	-0.105636	-1.1503	-1.03938	-0.0408376	-1.42646	-1.62387	-0.100403	0.0241063	-0.141437	-0.0165661	-0.194712	0.594353	0.0321363	-0.188047	-1.91933	-0.136583	0.461604	1.19708	-0.491209	-0.979544	0.434946	0.720594	2.49488	0.788301	1.26019	0.888853	0.713327	2.01345	-0.75039	-1.07371	0.845513	0.881616
PC aa C28:1	0.114477	0.632475	0.217412	-0.0997331	-1.08263	-0.746293	-0.507803	-0.126294	-0.883894	-0.0264484	-1.6219	0.00315171	0.0593701	-0.682044	-0.79104	-0.723855	-0.0564363	0.444098	-0.784043	-1.16842	-0.127322	-1.22804	-1.87102	-0.699883	-0.246877	-0.431312	-0.448307	-0.233517	0.490204	0.473909	-0.258959	-1.36471	-0.0722977	0.343948	1.04618	-0.947665	-0.876825	0.260981	0.554738	2.06609	0.818253	1.03536	1.2392	0.36557	1.77368	-0.756258	-0.533805	1.17367	1.40773
Hex2Cer(d18:1/16:0)	0.0875328	-0.783697	-0.695317	0.42842	-0.193844	-1.0162	-0.16569	0.223187	-1.24577	-0.101722	-0.314405	-0.349718	-0.752494	0.212292	-1.77116	-0.340327	-0.163497	-0.496805	-1.47067	-1.48945	-0.195788	-1.30433	-1.54507	0.00350227	-0.537408	-1.05779	-0.229157	0.370595	0.568986	0.370595	-0.191755	-0.732532	-0.471903	0.476576	0.409904	-0.495133	-0.00140704	0.892576	0.814471	2.00164	1.34867	0.0438371	1.28931	0.641038	1.94369	-0.0853429	-0.714473	1.60583	1.12859
C18:2	0.304067	-1.33593	-0.86357	-1.08421	-0.042958	1.51349	1.01137	-0.855323	-1.52761	-0.999347	-0.722136	-0.718665	-0.71285	1.43208	0.863505	-1.04654	-1.08777	-0.917553	-0.0305911	-1.66508	-0.942881	0.574287	0.340043	-0.721886	-0.700828	-1.43014	0.980669	1.20389	0.685837	1.52576	1.03695	0.187984	1.05014	1.23769	0.788024	0.792806	0.417563	1.42664	0.548425	2.04228	1.23142	1.5899	-0.323993	-0.543051	0.13876	0.756018	0.197049	-0.555635	-0.256029
C18:1	0.152398	-0.33872	0.0810647	-0.381854	-0.177286	0.0831759	-0.379476	-0.131184	-0.697672	-0.160231	-2.20488	0.442815	0.754804	0.269002	0.50467	-0.496911	0.349375	-0.245184	-0.0356345	-0.248542	-0.459397	-0.384478	-0.401092	0.504859	0.243955	-0.510115	0.200979	-0.0156335	0.234915	0.87221	0.422349	-1.1504	0.648271	0.34633	0.723677	-0.6244	-0.0294205	0.45969	-0.0264501	2.93782	1.08446	0.740736	0.0689431	0.221649	1.66515	0.0844466	-0.531761	0.700566	-0.584785
LysoPC a C14:0	0.937476	-0.0248991	1.21735	0.161455	-0.0470222	-0.225791	-0.280481	-0.292295	-0.0674401	-0.04463	-1.28465	0.518276	1.2724	-0.0898921	-1.10276	-0.113924	0.234918	0.42532	-1.11143	-1.21107	-0.0161933	-1.55256	-0.844999	-0.272257	0.455342	0.190014	1.20724	0.430501	0.264186	0.442786	-0.0635411	-2.33912	-0.205739	-0.00920739	1.28163	-0.909841	-1.47574	-0.193025	-0.204495	1.60896	0.524504	0.823582	1.86154	0.481192	1.05771	-1.91575	-1.69492	1.58568	0.725499
C9	0.402057	-0.880444	-0.295525	-0.333919	-0.320612	-0.0825335	-1.15658	-0.0535321	-1.34026	-0.196742	-1.92222	0.20237	0.354195	0.0785513	-0.836601	-0.0853594	-0.267446	-0.181468	-0.766177	-1.12317	-0.172185	-1.35248	-1.64429	0.56574	0.219117	-0.648729	0.247439	0.0624558	0.388247	-0.209391	0.096398	-1.35704	0.468242	0.227255	1.15555	-0.115605	-0.921505	1.6444	0.0923661	2.29357	0.871894	0.673823	1.31603	0.381921	1.70573	-0.833815	-0.726349	0.511222	0.774869
N-Acetyl-Glutamine	0.355562	0.342308	0.672733	1.01833	-0.281404	0.0523341	-0.113458	1.63138	-0.945027	0.510756	-0.291319	0.944016	1.52227	0.540385	-2.50622	0.673528	0.101525	1.45772	-0.493325	-0.448255	0.819946	-0.0512509	-1.05007	0.986568	-0.302541	-0.188496	0.328901	0.809665	0.480175	0.200443	-0.0992183	-2.09387	0.786667	0.782685	-0.00763208	-0.0440377	-1.88213	-0.623396	0.0137641	0.520956	-1.04542	1.31724	0.907009	1.21146	-0.605186	-1.60604	-1.65071	-1.14136	0.940342
N-Acetyl-Asparagine	0.704229	0.0391226	0.733059	0.699748	0.0886891	0.104373	0.10698	1.14559	-0.747879	0.771274	-0.7231	1.05188	1.75429	0.247303	-1.82899	0.261329	0.565142	1.18855	-0.152163	-0.732855	0.601527	0.284239	-0.602238	1.06015	0.48188	-0.290916	-0.418977	0.223157	0.290653	0.20496	0.216531	-2.41602	0.132102	0.468809	0.676667	-0.294888	-3.45317	-0.0706694	-0.342424	-1.75144	-0.998278	1.6188	1.16266	1.4755	0.136642	-1.51994	-0.792292	-0.753467	0.726055
3-Deoxyglucosone	0.908654	0.30498	0.417392	0.749475	-0.555349	-0.0311287	-0.12786	0.771798	-1.39928	-0.485525	-1.17317	-0.251545	1.56756	-0.343637	-0.727144	-0.0246745	0.0369748	0.665837	-0.879808	-0.827652	-0.609009	-0.58458	-0.779523	1.96201	-0.246494	-0.140547	-0.138288	-0.720188	0.282362	0.929385	0.0456067	-1.61103	-0.188177	1.67542	1.67805	-1.31669	-2.05392	-0.415825	-0.925989	0.332085	0.063404	2.21832	0.927154	0.760852	0.502169	-0.910155	-0.260837	0.922376	1.20629
TG(18:0_38:6)	-1.74992	0.391836	-0.522305	0.256661	-0.120118	0.780269	0.992826	0.348544	0.445956	-0.599043	1.0664	-0.567061	-0.10997	0.31487	1.23847	-2.00192	-0.910555	0.0709703	0.478796	0.141955	-0.722724	0.522904	0.501292	-1.67333	0.268792	-0.487539	0.0785365	-0.241773	-1.76197	-0.0921764	-0.197675	1.35335	0.291656	-0.168367	-1.4125	0.703278	2.58255	-1.05306	1.22791	-0.637564	0.427571	-1.34054	-1.2706	-1.49232	0.312874	0.889364	1.0875	-0.0351725	0.221672
TG(18:0_36:4)	0.0950761	1.48077	0.441376	-0.254949	0.672006	0.955635	1.22201	0.30682	0.958615	-0.879032	1.05089	-0.295606	0.0259815	-0.485741	0.393782	-0.0617453	0.357128	-0.654348	0.952548	1.93773	0.272655	-0.0833223	2.19924	0.639127	-0.697037	-0.407081	1.09241	0.80437	-0.518683	-0.426139	0.246089	1.0707	-0.133097	-0.0192069	-0.360791	1.13774	0.471068	-0.819397	-0.028015	-3.65359	-1.04459	-1.90302	-0.155923	-0.628924	-1.06056	0.592679	0.809108	-0.746262	-0.958909
TG(18:0_36:3)	0.502683	1.58651	0.9428	-0.13074	0.486024	0.86943	1.06596	0.488092	1.00874	-0.628553	1.29351	-0.46002	0.369169	-0.0221406	1.24603	-0.216167	0.417216	-0.663653	0.646712	1.90328	-0.12189	-0.415539	2.13508	0.361318	-0.185088	-0.445793	1.22616	0.563057	-0.732734	0.30804	-0.20958	0.663654	-0.489228	0.27027	0.140036	0.789276	0.883372	-0.385489	-0.142726	-3.16733	-0.925829	-1.71933	-0.729678	-0.861943	-1.45644	0.309355	0.741853	-0.626772	-1.31893
TG(18:0_36:2)	0.307377	1.23923	1.28134	-0.127829	0.678822	0.42315	0.360445	0.0204216	1.18899	0.0563514	1.10858	0.0692075	-0.408731	-0.287629	3.16092	0.419137	0.304035	-0.820438	1.04834	1.48443	0.0452277	-0.475469	1.91638	-0.0830799	0.795407	0.539456	0.837949	0.250028	-0.928363	0.193515	-0.454415	0.38166	-1.76607	0.0903434	0.353222	0.767995	0.218416	-0.646033	0.0164103	-1.74506	-0.602538	-1.58361	-0.0738406	-1.27754	-1.149	0.239996	-0.112347	-0.681826	-1.27194
TG(18:0_36:1)	0.383522	0.838187	0.13169	0.0848549	0.737074	0.680014	0.821964	0.828193	0.746854	0.214142	1.03667	0.0720453	-0.510611	0.0569602	1.42697	0.621196	0.292114	-0.417603	0.741674	0.901061	0.512307	1.04619	1.03286	-2.01003	0.37731	0.332711	0.350082	0.259692	-0.270277	-0.0527186	-0.508874	1.06674	0.0308265	0.16981	-1.21683	1.00427	0.851398	0.189088	0.26423	-1.60862	0.505672	-1.88106	-1.85395	-1.93988	-1.67244	0.825286	0.792923	-1.12763	-1.8273
TG(16:0_40:8)	0.261199	0.648967	-1.47691	0.159041	0.346097	0.625513	0.770292	-1.46777	1.29937	0.773848	0.326664	-1.31628	-1.30984	1.54825	0.363748	0.445431	0.0686884	0.109899	0.902732	1.55231	0.21234	1.10999	1.24797	-1.31985	0.844257	0.404111	0.298308	0.895447	-1.41694	-1.69185	0.617494	1.98516	-1.28527	-1.41086	-1.03419	0.625949	2.03288	-0.640517	0.149465	-0.185456	0.00307125	-0.955376	-0.878781	-1.12161	-0.365812	1.22833	-0.254233	-1.13556	-0.803443
TG(16:0_38:6)	-0.833699	-0.669373	-0.317554	0.140182	-0.306585	0.623319	0.252624	-0.234125	0.154518	-0.188217	0.455448	-0.30227	-1.18482	0.132358	1.21014	0.15295	0.222908	-0.788024	0.301237	1.20168	-0.935028	-0.206708	1.43919	-0.643851	0.257253	-0.577704	0.0848116	0.54855	-2.92591	-0.212318	0.219935	1.02418	0.814124	-0.694147	-1.15701	1.18153	2.56167	0.285848	0.439658	0.365234	0.132305	-0.853913	-0.438726	-0.651038	0.307696	1.81207	0.307498	-0.85459	0.683069
TG(16:0_38:3)	-0.235086	1.40197	0.260654	-0.381462	0.857543	1.18633	0.271524	-0.85113	1.36161	0.443421	1.27436	0.296034	-0.494483	0.721017	1.27031	0.748659	0.185433	-0.614324	1.8725	2.03937	-0.559578	-0.529532	1.59943	0.185906	0.051155	0.786702	1.2386	0.780281	-0.566311	0.338047	-1.06022	-0.135313	-0.22147	-0.135128	-0.226581	0.231989	0.952191	-0.453199	-0.229769	-1.83053	-0.666094	-1.35814	-1.34975	-1.4889	-1.56153	0.543427	0.807081	-0.639241	-1.3584
TG(16:0_38:5)	-0.205011	0.264791	-0.234402	-0.423198	0.0563027	0.597037	0.239449	-2.00372	0.311937	-0.115617	-0.186794	-0.0638777	-0.482571	0.721436	1.25827	0.179602	0.43793	-0.931476	0.187573	0.908011	-1.2921	-1.7384	0.665279	-0.941591	0.388558	-0.61237	-0.109646	0.676191	-0.709185	0.666781	-0.0638573	1.84297	-0.731774	0.0455197	-1.0843	1.40452	3.02294	-0.887406	0.56786	0.759387	-0.168737	-1.73991	-0.808272	-2.11717	1.5373	1.80552	0.371013	-0.186831	0.260068
TG(16:0_36:3)	0.0554269	1.08398	0.609027	-0.266459	0.581365	1.27841	0.840701	-0.141207	1.28447	-0.549493	1.34309	-0.131799	0.362337	-0.10896	1.17614	0.114914	0.60826	-0.418724	1.03131	2.09195	-0.123249	-0.666738	2.19579	0.280076	-0.308738	0.349946	1.46218	0.976851	-0.999842	0.336581	-0.340515	0.794475	-0.494746	0.166671	-0.0782552	0.450484	0.385341	-0.736388	-1.00324	-2.07929	-0.758756	-1.25384	-0.70527	-1.32384	-0.931561	0.802927	0.735427	-1.28079	-1.13662
TG(16:0_38:2)	-0.10136	1.25955	1.09969	-0.438218	1.47876	1.01737	-0.0150434	0.216821	1.51385	0.339586	0.707585	0.419657	0.225184	-0.467506	1.73515	1.29334	0.444809	-0.454729	1.94064	1.71551	0.330874	-0.222512	1.49485	0.344233	0.178238	0.667707	1.31483	0.759603	-1.10125	-0.0162222	-0.795722	-0.468354	-1.34858	-0.530908	0.113369	0.410408	-0.950216	-0.28851	-0.449653	-3.2156	-0.503804	-0.0184778	-0.449853	-0.891724	-1.47806	0.000531374	-0.409826	-0.572918	-2.26978
TG(16:0_36:5)	-0.116849	0.961868	0.362733	-0.504991	0.54118	0.61271	1.02004	0.508305	0.577806	-0.0814149	1.42491	-0.0189877	0.107243	-0.254089	1.20673	0.245679	0.179067	-0.177574	1.24839	1.74156	0.130155	-0.155617	2.24228	0.36401	-0.0406429	0.446453	1.2413	0.95158	-0.615252	-0.0778224	-0.0967718	1.53313	-0.0733176	-0.328231	-0.109889	0.344395	-0.42964	-0.536193	-0.863995	-3.25781	-0.843436	-1.45778	-0.0804133	-0.716216	-1.61178	0.409177	0.949879	-1.44061	-1.1102
TG(16:0_34:3)	0.0333119	0.405611	0.18142	-0.103515	0.631232	1.60632	1.43891	-0.330898	1.27476	0.134591	1.79785	-0.0281764	0.335379	0.238513	0.596249	0.186932	0.905296	-0.0513352	1.30349	1.81822	-0.162981	-0.45521	1.91598	0.136712	-0.606926	0.598982	1.40562	0.841733	-0.0356042	-0.145812	-0.303647	0.511079	0.00707739	-0.593239	-1.19726	0.82457	-0.396948	-0.637401	-1.39007	-2.1421	-0.699106	-0.389746	-0.732271	-0.930983	-1.68691	0.759069	0.387001	-0.897444	-1.92608
TG(16:0_32:2)	0.0242079	0.0917423	0.253089	0.070945	0.726564	1.14809	1.34345	0.208976	1.13228	0.600628	1.49761	0.223282	0.267898	0.417495	0.26094	0.932239	0.846809	0.624906	1.26075	1.18904	0.13073	0.12585	1.33636	0.407079	-0.0811942	0.528311	0.910935	0.705766	0.683585	-0.430288	-0.180271	0.202812	-0.256498	-1.44642	-1.35954	0.768559	-0.860964	-0.491528	-1.28001	-2.36269	-0.122278	-0.223542	-0.674177	0.138939	-1.5312	0.352616	-0.0116754	-0.659936	-2.92513
TG(16:0_38:4)	-1.9888	0.711618	0.38449	0.322216	0.38449	0.612922	-0.174394	-0.221727	0.756609	0.0725056	1.58182	-0.00545228	-0.77024	0.798733	1.64662	0.728968	-0.091592	-0.945962	1.22855	1.58393	-0.489382	-0.333398	1.3181	-0.440794	-0.171688	-0.0682982	0.290399	0.578581	-0.48703	0.884516	-0.293929	0.630694	0.277207	0.0827665	-1.59503	1.05522	2.98499	-0.818844	-0.0314559	-0.799505	-1.02794	-1.3334	-0.376074	-1.44253	-0.78483	1.73641	0.360559	-1.56613	-0.0591244
TG(16:0_36:2)	0.0031668	0.804536	1.03331	-0.170662	1.06187	0.89485	0.391843	-0.00205789	1.64335	0.328197	1.24426	0.256869	0.0785726	-0.154402	2.23399	1.03445	0.462273	-0.094201	1.49713	1.53958	0.160033	-0.588372	1.90964	0.0369246	0.362113	0.681377	1.10865	0.817021	-0.659651	-0.335692	-0.288204	-0.505483	-0.935739	-1.0438	-0.305194	0.781146	-1.02155	-0.490034	-0.738731	-2.20085	-0.386262	-0.972464	-0.100804	-1.3639	-2.00159	0.415154	-0.118857	-0.521543	-1.90283
TG(16:0_38:1)	0.00389383	-0.0140431	1.12054	-0.148612	1.26754	1.0983	-0.201792	0.637277	1.0618	0.53079	1.10055	-0.176109	-0.26714	-0.61914	1.21912	0.659372	0.215672	-0.471012	1.2386	1.05328	0.140437	0.50631	1.72766	0.035276	0.54524	-0.30729	0.737062	0.0870332	-0.102912	-0.165049	-0.0219244	0.925155	-0.518445	-3.04709	0.0155687	0.466129	0.142263	-0.507887	-0.343253	-1.77084	0.290648	-1.16199	-0.475384	-0.777781	-1.95868	0.86468	1.18634	-0.498795	-1.02821
TG(16:0_36:4)	-0.129974	1.08281	0.387664	-0.563715	0.526553	0.685734	0.824277	0.437845	1.07404	-0.537506	1.8529	-0.2506	-0.123806	-0.430864	0.726994	0.203528	0.291102	-0.189531	0.989082	1.93605	0.0623826	-0.267423	2.25315	0.374108	-0.301577	0.212485	1.11724	0.989122	-0.487692	-0.188628	0.211086	1.02857	-0.207822	-0.21669	-0.048789	0.63774	-0.253938	-0.576651	-0.955724	-3.32339	-0.891428	-1.50309	-0.319235	-0.70068	-1.16874	0.572988	1.11185	-1.46651	-0.86409
TG(16:0_34:2)	0.112284	0.304144	0.439323	0.000342276	0.88816	1.01489	1.15713	0.272214	1.31513	0.406447	1.63943	0.256252	0.167973	0.271835	1.03064	1.13528	0.837403	0.481888	1.58961	1.50954	0.210801	-0.372323	1.81235	0.331225	0.125927	0.582766	1.16328	0.843739	0.213316	-0.603704	-0.36325	-0.26195	-0.499854	-1.43636	-0.963835	0.662108	-1.47607	-0.586737	-1.19259	-2.54115	-0.318784	-0.53437	-0.435147	-0.391826	-2.00367	0.251266	-0.261304	-0.762423	-2.02532
TG(16:0_34:1)	-0.220123	0.298853	0.197224	0.112467	0.960383	0.605485	1.26775	0.0931226	1.09045	-0.12319	1.46928	-0.0646491	-0.281381	-0.831869	0.75125	1.16445	0.673494	-0.0844727	1.54329	1.42946	-0.110529	-0.479129	2.09252	-0.0234965	0.266001	0.234041	1.05627	0.548849	-0.0929636	-0.973072	-0.480047	0.323298	-0.301931	-1.43593	-0.915823	1.68248	-1.00219	-0.86218	-0.806949	-3.23566	0.120473	-0.751361	-0.157787	0.0445385	-2.07818	0.541693	0.168849	-0.863772	-1.55566
TG(16:0_32:1)	-0.0352493	-0.082556	0.0202592	0.378529	0.721811	0.932804	1.59725	0.119732	1.05941	0.269542	1.46791	-0.0682802	0.00159012	-0.412712	0.182906	0.985961	0.824867	0.233319	1.44942	1.22022	0.0087149	-0.156149	1.79726	0.277833	0.00407225	0.241228	0.925046	0.613932	0.532282	-0.755413	-0.136926	0.216363	0.033912	-1.55067	-1.47796	1.42746	-1.18279	-0.919921	-1.18279	-3.16221	-0.0729291	-0.306475	-0.408285	0.552927	-1.84276	0.404462	0.124839	-0.765711	-1.9226
TG(16:0_34:0)	0.0159662	0.235741	0.324342	0.309403	0.671851	0.349892	0.931467	0.0911236	0.79399	-0.108765	0.935572	0.0932524	-0.180394	-0.695599	0.576491	0.889833	0.308397	-0.0334386	1.04639	0.939999	-0.0320715	-0.301133	1.23207	-0.0375521	0.263195	0.108682	0.538857	0.287131	-0.136173	-0.667172	-0.173347	0.555036	-0.0138379	-0.890104	-0.527379	1.15879	-0.445203	-0.490373	-0.443383	-5.9991	0.194906	-0.438966	0.169693	0.155761	-1.47443	0.552768	0.300085	-0.624263	-0.480068
TG(16:0_32:0)	-0.155715	0.14818	0.119021	0.450632	0.706909	0.692719	1.37551	0.307007	0.643715	0.111211	1.13781	-0.115439	-0.0204594	-0.375109	0.251966	0.775148	0.627089	0.10148	1.15942	1.01457	-0.220696	0.330494	1.31954	0.176685	0.161768	0.139192	0.645142	0.310931	0.403227	-0.667258	-0.0767197	0.773562	0.493028	-1.18277	-0.998355	1.09438	-0.0132315	-1.78334	-0.693451	-2.67417	0.0785133	-0.371575	-0.0760505	0.615286	-2.77444	0.62719	0.604124	-0.516196	-1.33101
C14	0.695677	-0.452365	0.556412	-0.174256	-0.547753	0.350142	-0.60701	0.0868209	-0.562415	0.107972	-1.09795	0.721754	0.506529	-0.141237	-0.656676	-0.278184	-1.03001	0.336562	-0.633008	-0.793841	0.27739	-0.793904	-1.57801	0.173104	0.438008	-0.5341	0.457576	-0.292725	-0.0869923	0.917726	-0.0555421	-1.52036	0.603892	1.097	0.867746	-0.868109	-1.15594	1.9697	0.0335141	1.6736	0.610397	1.56652	0.785448	-0.0673771	1.39789	-0.556609	-0.132935	0.0601022	0.404438
HexCer(d18:1/24:0)	-0.0595411	-0.934582	1.19394	-0.2849	-0.960281	-0.172319	-1.18125	0.498599	-1.51328	-0.647791	-1.59158	0.266932	-0.345582	-0.267895	-1.15235	-0.100153	-1.0971	-0.158669	-1.70902	-1.32173	0.60313	-0.873557	-0.847713	-0.505916	-0.0958581	-0.302505	-0.657322	1.15828	0.883229	0.43467	0.443673	-1.15558	1.09516	0.610064	0.925755	-0.3144	-0.652613	0.187505	-0.0320252	2.55677	-0.102395	1.46507	0.980144	-0.276702	2.01116	-0.325359	-0.146668	-0.436858	0.292654
HexCer(d18:1/26:0)	-0.329426	-0.610757	0.970753	0.173535	-0.0909675	-0.579862	-1.22252	0.455759	-1.71015	-0.17191	-1.14085	0.594141	-0.587924	0.125962	-0.906226	-1.14604	-0.744928	-1.13872	-1.08059	-1.38469	0.395022	0.310498	-0.298324	-0.40978	-1.15026	-0.582883	1.41481	0.889837	0.522802	0.4563	-0.259369	-1.10833	0.128401	-0.702235	-0.0613739	0.470704	-0.301368	1.0877	0.251419	1.45468	-0.112883	0.820575	-0.881423	1.61523	1.42821	-0.27026	-0.636478	-0.0613605	1.19837
HexCer(d18:1/26:1)	1.5115	-1.37774	-0.686377	0.170759	-1.24683	-0.676324	-0.513603	1.35208	0.914967	-0.948814	-1.02241	0.638602	0.314054	0.413183	-0.99756	-1.52593	-0.756531	-0.862121	-1.07449	-1.75892	0.771127	-0.807059	-0.243044	-1.17112	-0.783405	0.502543	0.530219	0.604115	0.338861	-1.22291	-0.351753	-0.455708	0.428358	0.413759	1.79115	-0.949295	-0.391663	-0.96635	-0.162449	1.49485	0.370276	1.17994	0.757253	0.581484	2.08495	-1.3541	-0.263229	-0.20367	2.15299
HexCer(d18:1/22:0)	-0.151463	-1.28149	0.750032	0.286551	-0.114637	-1.82693	-0.948038	0.123531	-0.678986	0.0905856	-1.79958	0.559107	-0.967996	-1.35377	0.313732	-0.622473	-1.04062	-0.270458	-1.294	-1.44486	0.684319	-1.22725	-1.17503	-1.28851	0.867835	-0.140265	-0.576842	0.898777	-0.325933	0.843286	0.106069	-0.650533	0.232764	0.784501	0.87119	-0.795365	-0.94347	-1.17895	0.184804	2.78032	0.761355	0.793199	0.882464	-0.0368663	1.96797	-0.399811	-0.328211	0.976512	0.516566
HexCer(d18:1/20:0)	0.73875	-0.447459	-0.798688	-0.208	-0.126267	0.79598	-0.0494307	0.5095	0.0657269	-0.0807123	-0.263062	0.967408	0.703612	-1.79765	0.437367	-0.538794	-0.401433	-0.647311	-1.1742	-1.18708	-2.63872	-0.572343	-1.22434	0.597023	0.321287	-0.756808	-0.122654	0.338077	-1.27523	0.95007	-1.42204	-0.287469	0.0232034	0.368099	0.313706	-0.861948	-1.48283	-0.146959	1.10822	2.47485	0.869769	0.992763	0.615261	-0.575544	0.916047	-0.921919	0.372474	1.62198	0.910922
HexCer(d18:1/18:0)	-0.711713	-1.04875	0.61741	-0.946113	-1.6478	-0.522582	0.45829	0.571324	0.0264925	-0.764963	1.37967	0.197433	-0.4161	-0.808743	-0.582752	-0.168179	-0.359444	-0.458831	-1.58231	-0.572456	-1.20415	0.285352	-0.371779	-0.051251	-1.52693	-0.947863	-0.815125	0.365587	-0.167874	-0.744152	-1.01429	1.19657	-1.17787	0.247665	1.2198	0.915759	1.1213	-0.344019	0.301181	2.37776	0.301716	-0.171854	-1.45551	0.781008	2.08487	-1.3074	-0.566238	0.671086	-0.59738
HexCer(d18:1/16:0)	0.233088	-0.308786	0.760975	-0.137326	-0.536936	-0.855038	-0.804248	-0.22346	-0.833524	-0.344731	-2.22617	-0.0513253	0.188734	-0.235591	0.359165	-0.585837	-0.320115	-0.233613	-1.7525	-0.893312	0.434328	-1.36445	-1.71701	-0.663935	-0.519465	0.121359	-0.221998	0.425633	0.420368	0.217179	0.0411541	-0.609631	-0.130386	0.662648	1.103	-1.09271	-0.812099	0.357636	0.554549	2.73366	0.446397	1.0268	0.859858	0.440033	1.86142	0.102431	-0.549213	0.894618	0.311425
Hex3Cer(d18:1/24:1)	0.711375	-0.804387	-0.152581	-0.959321	-0.707203	0.515257	-1.63551	0.581326	-0.53174	0.348564	-0.00147405	0.0376213	0.697466	-0.604963	-1.44882	-0.326629	-2.7615	-0.534198	0.0584571	-0.41834	1.16769	-2.24459	-0.225964	1.15234	1.19206	0.225397	0.877109	-0.372384	0.26879	0.288951	-0.00153484	-0.579144	0.937668	0.900239	1.29185	-2.64768	-1.03032	1.78602	0.247332	0.982973	1.36901	-0.0940865	-0.399467	-0.628615	1.8824	-1.0024	0.660838	1.51846	-0.572156
Hex3Cer(d18:1_22:0)	-0.692234	0.683263	1.14317	-0.0467576	-0.0282394	-0.385949	-0.146346	1.05985	-0.0685914	0.0114737	-2.85202	1.15038	0.755139	0.841968	-0.240101	-0.590034	-1.20147	1.01939	0.508834	-0.0460204	0.789109	0.245714	0.393287	-0.0360567	-1.01472	0.0982644	-0.0973587	-0.0274259	0.188605	0.741841	0.72085	-0.954026	0.935775	0.99014	0.83853	0.623541	-0.123819	-1.42604	-0.207956	1.1253	0.474166	1.01556	-1.59956	0.158531	1.28447	-2.59884	0.517736	-1.78655	1.13983
Hex3Cer(d18:1/18:0)	-0.622568	-1.44923	0.920357	0.323069	-0.150866	-0.883349	-0.069725	0.710359	0.249908	0.518314	-0.105241	-0.347679	-0.0619808	-0.0244471	0.163263	-0.793874	-0.945939	0.557174	-0.511024	-1.23096	1.07019	-0.308867	-0.553746	0.0144555	-2.86647	0.17641	0.400309	0.388513	-2.94717	0.00421469	0.490133	0.427743	-2.85894	0.629273	0.898511	1.07624	-0.299679	1.1608	1.09401	1.76894	0.665326	0.226436	0.890293	0.60588	1.16061	-0.298569	-0.488097	-0.523358	-0.111259
Hex3Cer(d18:1/16:0)	0.0626443	0.0800899	1.59428	0.193339	-2.09238	-0.483155	-0.48124	2.02041	0.176049	-1.89838	-0.7219	-0.235378	-0.230304	0.154352	0.234535	0.514588	-1.97553	0.769504	-2.2069	0.777117	0.924987	-0.836102	0.213324	1.10867	-0.316074	-0.59752	0.285582	-0.358029	0.450801	1.45695	-0.263654	-0.368395	0.5858	0.621243	-1.43143	-0.341422	-0.509926	1.01171	0.301315	1.4307	0.169138	0.506971	0.393027	0.432386	0.889074	-2.38922	-0.0698899	-1.51122	1.05177
N-Acetyl-Arginine	0.35788	-0.406178	0.749024	0.0173648	-0.487991	-0.0607739	0.0257077	2.2017	-0.642763	-0.533196	-1.24379	0.449087	2.15592	0.417822	-2.93129	0.814519	0.435512	-0.0493218	0.176784	-0.253129	-0.595478	0.32613	-0.40019	1.89603	-0.495899	0.604938	0.397983	-0.00113805	-0.516286	0.513382	0.153663	-2.30915	1.00418	1.368	0.421728	-0.00388506	-1.18438	0.0794695	-1.52072	1.08638	0.355012	1.1485	0.104342	0.714938	0.389618	-1.70205	-0.40511	-0.0393832	-0.34389
3-Aminoisobutyric acid	-0.46021	0.28477	0.266144	-0.711752	-0.956561	-0.953375	-0.704212	0.437446	0.04995	-0.267436	-2.17935	-0.55141	1.13967	-0.61422	-1.86582	0.0857389	-1.58748	0.0633798	-0.445613	-1.54237	-0.00729666	-0.0981673	-1.73825	0.262004	-0.377012	-0.129963	-1.41825	-0.910578	-0.371878	0.68419	1.01758	-1.42723	1.40542	0.234862	1.00737	0.404517	-0.0868476	1.08296	0.348986	2.08145	0.557253	0.42942	1.37132	0.649898	1.49047	-0.793738	0.000978405	0.939101	0.506448
N2-Acetyl-Ornithine	-0.388262	-0.100834	0.247523	-0.852187	-0.40875	-1.07348	-0.473903	0.70246	-0.320829	-0.970774	-2.28756	0.0772689	0.268887	-0.422356	-2.11555	0.299759	-0.773853	0.43198	-0.335882	-0.335964	0.124354	-0.26889	-0.871545	0.860838	0.0594465	-0.312563	0.196611	0.117335	-0.42988	0.315551	0.328801	-2.41328	-0.204717	0.796009	1.49375	-0.823099	-0.81624	0.257109	-0.554014	2.8925	0.468011	0.627296	1.18893	1.22976	0.942576	-1.57514	-0.103448	-0.0957829	1.00745
Argininic acid	0.690188	-0.622188	0.182519	-1.40903	-0.716133	-0.910815	-0.466126	0.581007	-0.519112	0.702231	-1.82176	0.422494	0.288048	0.0865301	-0.0825624	0.0258194	-0.102759	-0.132315	-0.748268	-0.597312	-1.10911	-1.27872	-2.00633	0.770493	0.197186	-0.472416	-0.929113	-1.32381	-0.0873165	-0.305039	-0.0349094	-1.5455	-0.303452	0.243995	0.55362	-1.45765	-0.986255	1.1512	0.014324	1.91262	0.821787	1.08808	0.701921	0.206733	1.16437	0.00881507	-0.572744	1.02509	0.153666
Shikimic acid	1.42184	-0.361685	0.343476	-0.123993	0.516624	-0.560503	-0.185941	0.820148	-0.0994505	0.266141	-0.622823	0.495647	1.32356	-0.314641	-0.791346	0.747191	0.264958	0.776978	0.230267	-1.48478	-0.0501576	-0.302126	-0.0859299	1.24531	0.00835144	0.0727318	-0.432225	-0.46099	0.322031	0.209916	0.36664	-2.34318	-0.923886	0.5528	1.13788	-0.819553	-2.96991	0.247988	-2.17539	-3.41426	0.41888	1.21186	0.946099	0.536464	0.689315	-0.681992	-0.0689232	0.218066	0.317717
N-Acetyl-Serine	0.859804	1.00421	0.3496	0.498576	-0.42878	-0.809663	-0.328076	0.754823	-0.4428	-0.230867	-0.809157	0.0131699	1.56214	-1.01295	-1.50425	0.89446	-0.264226	0.789017	-0.436694	-0.806448	0.676434	-0.413556	-0.408751	1.68394	0.933128	0.0523361	-0.401024	0.0512856	0.362693	0.105687	-0.39805	-2.78714	0.487219	0.827755	1.38348	-0.829814	-1.56196	0.0829977	-0.63777	1.03708	-0.203066	1.1369	1.28586	0.870656	-0.066325	-1.13437	-0.156007	-0.246403	0.501413
LysoPC a C18:1	0.878771	0.0395316	2.09141	0.141622	0.214874	-0.177688	-0.169309	-0.150377	0.282477	-0.000587196	-1.08137	0.354244	1.28744	-0.252038	-0.943637	-0.211503	0.157865	0.26015	-1.26523	-1.36755	0.198535	-1.2159	-0.8497	-0.0304473	0.00861303	0.596771	1.12325	0.242974	0.183767	0.463818	-0.0465031	-2.00931	-0.264786	-0.312919	1.44976	-1.06509	-1.88914	-0.61269	-0.581971	2.14375	0.86515	0.838518	1.50668	0.177033	0.665389	-1.71046	-1.58656	1.60536	0.380455
C5:1	0.351646	-0.397177	-0.151438	0.0803679	-0.911065	-0.24375	-0.943202	0.136626	-1.1231	-0.539192	-2.37682	0.641047	-0.07477	-0.0147406	-0.840743	-0.673894	-0.60556	0.334701	-0.482384	-1.1616	-0.0571102	-1.12423	-1.59173	-0.235027	0.575857	-0.911486	0.0417498	0.386863	0.370174	0.0591287	0.482119	-1.54439	0.965408	0.506954	1.06876	-0.120937	-0.425959	1.67091	0.322676	2.00513	0.41815	1.10977	1.11311	0.727597	1.74144	-0.186509	-0.191922	0.486265	0.920256
Oxalic acid	0.806547	0.828968	0.127436	-0.0324757	-0.63767	-1.21359	-0.580747	0.510149	-1.34015	-0.493504	-1.62404	-0.399826	1.00227	-0.379577	0.656287	-1.07007	-0.810579	0.837686	-0.861557	-1.0919	-1.54142	-0.18311	-1.70105	1.14193	-1.10114	-1.07143	-0.86441	-1.05481	-0.850235	0.215336	0.551683	-0.591828	0.07734	0.501941	1.44881	-0.794013	0.399431	0.743397	-0.0298252	1.85997	-0.357629	0.678122	0.152755	0.149709	1.95254	-0.118413	-0.246462	0.715798	2.2105
Cadaverine	0.710436	0.846257	-0.885546	-0.958233	-1.00353	-1.04237	-1.10531	0.149348	-1.1043	-0.930277	-1.21892	-0.837807	-0.0903914	-0.983624	-0.0397711	-0.47645	0.978305	1.07056	0.804973	-1.14958	0.475587	0.970429	-1.22404	1.59186	0.175256	-1.07219	-0.945824	-0.964077	-0.867723	0.552145	0.983847	-1.21171	0.250196	1.60679	0.845067	-0.924749	-1.01942	0.933033	0.564774	1.61812	0.632102	1.36231	1.5933	1.7261	-0.555318	0.185494	-1.00812	0.0757197	0.253402
C12	-0.201921	0.171418	0.908919	0.110222	0.588295	0.966419	0.580224	0.533741	0.0456973	-0.298921	-0.397444	0.664723	-0.254131	0.598678	-0.33382	0.511584	-0.011511	0.537874	0.437441	-0.238387	0.357316	-0.621534	-1.13359	0.454423	-0.0723381	-0.328028	0.96858	-0.0441049	0.869786	-0.352356	0.0542775	-0.699666	0.945616	-0.268627	0.741104	0.411746	-0.0746387	1.54694	0.376055	1.53011	0.391626	0.369999	-1.63046	-1.90942	-1.04117	0.0714901	-0.785585	-1.92544	1.07167
Picolinic acid	-0.868255	-0.961239	0.343384	-0.883531	0.193917	-0.815363	-1.03939	-0.491649	0.323597	-0.281416	-0.561112	0.392192	-0.38284	-0.677313	-0.832774	0.57191	0.235272	0.485313	0.473124	-1.04299	0.501579	-2.08658	-1.06751	1.2325	0.783749	-1.28312	-0.505813	-1.12024	0.749378	0.206602	0.00906187	-2.10707	0.2035	-0.682433	0.194186	-0.86329	-1.22417	0.92889	-0.737355	1.95244	0.282636	0.946526	0.0125995	0.724712	1.73882	-0.303618	0.400205	0.672597	2.03563
N-Acetylputrescine	0.0626347	-1.26231	-0.995339	-1.12004	-1.19775	-0.102828	-0.617386	-0.990678	-0.209092	-1.07208	-1.5673	-0.91344	-0.910153	-0.358366	0.740407	-0.397023	1.89502	-1.02585	-0.516939	-1.44833	0.762531	-0.537727	-0.161748	-0.91526	1.06998	-1.31555	-0.397023	-1.13007	-0.964762	0.918626	-0.0909484	-1.55491	0.873118	-0.316644	1.46938	0.351803	-1.22501	0.0761466	1.61196	1.23372	1.86183	-0.729423	0.724046	0.167425	0.699614	1.86394	-0.400395	0.568359	0.245896
C14:1	0.937991	-0.838071	0.372499	0.134609	-0.298212	0.12867	-1.45787	0.294298	-2.03113	-0.501149	-2.25001	0.785629	0.319615	0.450461	-1.987	-0.116366	0.765133	-0.104569	0.0610922	-0.377443	-0.610072	-0.969236	-1.05663	-0.654603	0.526584	-0.423525	-0.100124	-0.62535	0.631244	-0.74933	0.317412	-1.1084	1.15788	0.692234	1.23447	0.441327	-0.617362	1.73344	0.298993	1.7612	0.703214	1.25634	0.44772	0.541569	1.1376	-1.56899	-0.22482	0.456146	0.944833
C4	0.583504	-0.120909	0.471828	0.0130954	-0.211486	-0.366076	-1.51704	0.406222	-0.842165	-0.0605854	-2.40741	0.172878	-0.11745	0.0437013	-0.830893	-0.603487	-0.0317554	0.228718	-0.920738	-1.20316	-0.137879	-0.277189	-1.37212	0.366905	0.315832	-0.694999	-0.144819	0.236961	0.300284	0.372991	0.371818	-2.23453	0.807865	0.644911	0.976221	-0.328843	-0.868687	1.28523	-0.0337158	2.39484	0.479487	0.824054	0.816977	0.627751	1.41096	-0.37818	-0.888725	0.971657	0.374012
Methionine sulfoxide	0.352971	-1.00731	0.406717	-0.0426873	-0.23691	-0.722319	-0.374913	1.09809	-0.870842	-0.159789	-1.43316	0.610234	0.609086	0.13136	-2.52288	0.347433	0.364504	0.246745	0.157805	-1.09419	1.24794	-0.502207	-0.785945	1.47586	-0.153518	-0.328574	0.575514	0.785187	0.235856	0.550186	-0.454554	-1.52167	0.216507	0.928617	1.31765	-0.543677	-2.39458	0.407007	-0.201443	-0.73149	0.286971	1.72639	1.09941	0.619811	-0.0513691	-2.00564	-0.60764	-1.0858	0.805755
2-Hydroxy-2-methylbutyric acid	1.02579	-0.516862	-1.10079	1.0814	-0.994739	-1.2769	0.274536	1.24218	-1.038	0.277217	-0.335831	-0.7736	-0.00321441	1.04779	1.04378	0.21559	1.30731	0.0327115	-0.472296	-0.931184	-1.60994	-2.39265	-2.18498	-1.32971	-0.337503	-0.573783	-0.909642	0.43247	-1.46012	1.43798	0.39147	1.01728	-0.461509	1.45739	0.015588	-0.481238	0.193549	-0.527047	0.0221925	1.81817	0.466801	1.63429	-0.740817	-0.00536216	1.63139	-0.135728	-0.413819	1.42314	0.187815
Salicylic acid	0.466843	0.978723	-1.29082	-1.5227	1.10497	0.39112	-1.99194	0.294253	-1.98872	0.739824	-2.35445	0.573619	-1.13241	-1.60371	-1.99816	1.08495	0.232386	0.686036	0.446634	0.86952	0.936138	0.615837	-0.0687097	0.930132	0.0496217	0.653496	-1.48312	0.00911577	0.894114	0.428328	0.664441	-0.249904	0.276424	0.00593041	-0.871077	0.284376	-1.71791	-0.497832	-1.22048	-0.0663891	0.928141	-0.796351	-0.72373	1.42864	1.16256	0.334079	0.676996	-0.967184	0.718715
Benzoic acid	0.792683	-0.440989	-0.300481	-0.802963	0.362541	-0.554651	-1.06589	1.33042	-0.305909	0.51476	-1.05496	0.39742	0.478314	0.468744	-0.640268	1.75893	0.186047	0.48202	0.717363	0.00445595	1.06238	-0.903252	-0.691528	1.173	0.376614	-0.0177107	-0.506526	-1.40544	-0.227589	0.224348	1.56887	-1.51882	0.384099	0.646001	0.230278	0.0249844	-2.46028	0.89392	-0.763343	-3.25085	0.753218	0.823174	-0.123289	0.523577	-0.167765	-0.634405	-0.292617	-0.79176	1.42174
Asymmetric dimethylarginine	0.140316	-1.15326	0.573088	0.121443	-0.606398	-0.180486	-0.914311	1.18335	-0.865399	0.251655	-1.96382	-0.196814	0.58143	0.897663	-2.18207	0.49128	-0.0118132	0.202281	-0.479388	-0.673934	-0.142675	-0.599143	-1.81031	0.556465	0.236541	-0.087714	0.542852	0.0894875	0.250377	-0.15986	0.61162	-2.33171	0.399355	0.206521	1.3534	0.00926432	-0.660979	0.345064	-0.470491	2.04782	1.10982	1.51068	-0.491028	0.986153	1.39738	-0.870923	-0.734698	0.171168	0.500884
Putrescine	-0.521467	-0.0927359	-0.505359	0.588862	0.150148	-1.12893	-1.70631	-0.824171	-0.801416	0.855651	-1.63723	0.564613	0.356278	0.0708855	-1.04911	-0.00457443	0.368944	-0.615028	0.177232	-0.953021	-0.298348	1.52103	-1.66914	0.592766	0.671795	0.554611	-0.345509	-0.564309	0.556916	0.438222	0.523121	-1.3848	-0.777097	0.741438	1.27326	-1.04694	-0.161188	-0.624499	-0.28971	1.97028	1.75153	1.13118	1.10706	0.716689	1.57115	-0.910956	-1.82244	0.734111	-0.572075
SM C18:0	0.221824	-0.423298	0.287986	0.448303	-0.239382	-1.10374	-0.237381	0.0595725	-0.7179	-0.310719	-1.80453	0.223319	0.216352	-0.0909835	-0.996688	-0.376635	-0.175549	0.129415	-0.870143	-1.02231	0.273491	-1.56547	-1.91558	0.291066	-0.199669	-0.356699	0.0540479	0.0087815	0.52413	-0.0498945	-0.106167	-2.11203	0.0856937	0.121843	0.661868	-0.735291	-1.14372	0.167262	0.260749	2.49746	0.624522	1.12794	0.851536	1.13184	1.81685	-1.48079	-1.06227	0.669533	1.18629
N1-Acetylspermidine	0.863036	-0.626947	0.45457	-1.66299	0.444087	0.825911	0.40468	0.905951	-0.116946	-0.732855	-0.315873	0.296791	1.20505	-0.235405	-0.106058	0.317197	0.242799	-1.55168	0.736447	-2.05096	0.0876685	-2.18096	-0.145189	1.15796	0.755121	0.606645	0.889608	0.132749	-0.563636	0.908381	0.0483321	0.136202	-1.40015	2.09738	2.06242	0.696187	-1.78704	-0.182399	-1.47092	0.640206	1.14834	0.324908	0.703878	0.414089	-0.111354	-0.325806	-0.69415	-1.30995	-1.10983
Spermidine	-0.462769	-0.607712	2.00501	-0.539942	1.94286	-0.608703	-0.660142	1.78404	-0.659318	2.33604	1.82478	-0.441527	-0.439962	-0.560692	-0.661736	-0.529801	-0.540902	-0.495074	1.87866	-0.696329	2.05346	-0.748731	-0.757188	-0.442394	-0.436725	-0.633076	-0.529801	-0.544718	-0.465975	-0.532744	-0.455947	-0.747103	-0.433994	-0.464498	-0.373015	-0.512578	-0.589947	-0.2774	-0.462521	-0.166875	-0.425512	-0.353872	-0.335269	2.07632	-0.21068	-0.668554	-0.580712	-0.397634	-0.31697
Spermine	0.86895	0.525415	-0.613901	1.31712	-1.10531	-0.0476954	-0.374705	-1.19637	0.0340286	1.18685	-1.04465	1.20888	-0.164141	0.171001	0.15654	0.206383	0.650288	0.748365	-0.305624	-0.00994011	0.0537007	1.29948	-0.4334	-0.428941	0.585399	0.147046	-0.731111	0.572391	1.1149	-0.111847	0.594145	0.110496	0.582912	-0.218406	-0.287858	-0.663385	0.520741	0.95692	0.924113	0.490552	0.402368	0.825162	0.419213	-0.597888	0.438949	0.695124	-2.24313	-0.229714	-0.171398
N-Acetyl-Glutamic acid	1.15609	0.138175	-0.0298939	0.8168	0.534404	-0.141997	-0.42756	-0.0997599	-0.0165229	1.43028	-1.14616	1.02516	0.642425	-1.12209	-1.44216	0.783275	0.191708	0.636144	-0.491926	0.0840828	1.51062	0.427818	-0.828629	1.05657	-0.169247	-0.560178	-0.374095	-0.544996	1.27517	-0.468041	0.44302	-3.40389	-0.371646	0.055304	0.553542	-0.274677	-2.60986	0.42528	0.620686	-0.0864015	0.410211	0.435988	0.786385	-0.219541	0.111947	-0.862818	0.28894	-0.509013	-0.076577
Threonic acid	1.03946	-0.47447	0.158636	0.0114302	0.053169	-1.07406	-0.492253	0.810225	-0.705315	1.10224	-1.5079	0.470484	0.327718	-0.297196	-1.79659	0.175753	0.429137	0.365194	-0.645704	-1.47773	0.0126254	-1.84322	-1.43761	0.298127	0.226895	-0.92255	-0.724441	-0.67466	0.372111	-0.510899	0.210369	-2.23156	0.141992	0.221417	0.547286	-0.510572	-1.2815	0.48422	-0.00870589	1.62039	0.374193	0.740995	0.954822	0.973783	1.39928	-1.30561	-0.966882	1.22669	1.33464
Tryptophan	-0.123777	-1.10808	0.305086	-0.567752	-0.190565	-0.797699	-1.0012	1.03106	-0.625536	0.198279	-1.75025	0.569417	0.936537	0.211753	-1.18013	0.830225	-0.286569	0.367838	-0.501669	-0.464409	-0.259613	-1.10626	-0.948806	0.71994	0.277572	-0.747565	-0.315325	0.800152	-0.0972953	0.438724	-0.359034	-2.82508	0.432029	0.977037	0.744051	-0.607913	-1.17971	-0.00247175	-0.0755404	2.57602	0.582193	1.33719	0.192608	0.617992	1.73133	-0.940156	-0.859844	0.321185	0.548131
Trimethylamine N-Oxide	-0.325181	-0.56849	-0.355012	-0.454727	-0.516867	-0.570153	-0.656504	-0.351285	-0.65512	-0.416376	-0.812388	-0.289524	-0.286896	-0.48956	-0.659179	-0.437704	-0.456338	-0.37941	-0.576188	-0.71725	-0.390857	-0.80522	-0.819416	-0.29098	-0.281463	-0.611067	-0.437704	-0.462745	-0.330562	-0.442643	1.91548	-0.802486	-0.276878	0.716108	0.725025	-0.408792	-0.538669	1.50903	2.98613	0.171512	-0.26264	-0.142383	1.05568	-0.210157	0.0979814	-0.670624	-0.523165	3.31556	-0.08044
Citrulline	-0.198459	-1.08404	-0.325936	0.236194	-0.387143	-0.6699	0.0504691	0.0810886	-0.992775	0.137613	-2.5053	-0.0588553	0.460051	-0.0733109	-2.20269	0.0183021	-0.711983	-0.278271	0.198064	-0.827247	-0.677974	-0.755112	-1.13289	0.61847	-0.531341	0.015502	-0.0763326	0.115593	-0.54345	0.0330699	1.37356	-1.55696	0.77914	0.255983	1.4783	-1.2763	0.524736	-0.183791	1.717	3.17545	0.320941	0.692676	0.864992	1.29195	1.30601	-0.690431	0.180374	0.599352	1.02531
7-Methylguanine	0.699398	-0.406152	-1.27606	0.562689	-0.492933	-1.24719	-1.65705	-0.557881	-0.698421	0.254117	-2.34275	-0.715473	-0.498281	-0.402602	-0.209617	0.323463	0.299455	0.231051	0.276294	-0.2063	0.666895	1.15601	-1.00453	0.0537829	0.775739	-0.561804	0.162507	-0.0495276	1.48506	-0.0846539	-0.257113	-1.64177	-0.451885	-0.163519	0.811519	-1.47758	-1.82079	0.560881	0.836671	0.707791	0.377617	0.644567	1.14952	-0.227311	0.36213	-0.455889	-0.165245	0.125397	1.09992
Valeric acid + Isovaleric acid	0.921746	0.901017	0.447304	-0.250328	-0.22385	0.115851	0.511223	0.293692	-0.0634465	0.958535	-0.5203	-1.98179	0.031187	0.671954	-0.156648	-0.307428	-2.16837	0.208367	0.386542	-0.708947	0.767735	-2.55858	0.0351574	1.09122	-0.536418	0.437438	-2.14752	-1.35255	-0.974902	-1.4704	-1.17119	-0.674506	0.105301	-2.02492	0.37558	-0.0322298	0.120345	-0.956307	0.192512	0.375319	0.261998	0.424634	-1.04817	0.532134	1.33127	0.497179	0.120472	1.38557	1.46576
5-Methyluridine	0.612732	-1.53808	0.981773	0.208581	0.614673	-1.2625	-0.669269	0.533001	-0.0808247	0.494695	-1.61477	0.591096	-0.511726	-1.36307	-1.55567	-0.179051	-0.515613	-0.214235	-1.14676	-0.700761	0.520855	-1.0719	-1.7776	0.531465	-0.084947	-0.529859	-0.482434	-0.0818741	1.13703	-0.330482	0.913689	-2.11256	-0.124598	-0.437351	0.20951	-2.19274	-1.07485	0.895216	1.25448	1.81228	0.261055	0.872173	0.950226	0.599679	1.28785	-0.494627	-0.0344048	0.700439	0.0886916
Valine	0.366673	-0.404348	0.0970925	-0.473939	-0.7918	-0.616876	-0.765992	1.33274	-0.715474	-0.501471	-1.77062	0.221215	0.775692	-0.214661	-1.66131	0.263211	-0.0690202	0.192063	-0.634349	-0.574826	-0.352139	-0.274231	-1.08237	0.8744	-0.339378	-0.361954	0.269763	0.540023	-0.0593516	0.630854	0.173758	-2.09817	1.16026	1.59615	1.45232	-0.124862	-0.500373	0.259663	-1.02626	3.18245	0.690336	1.37982	-0.101951	1.09405	1.36165	-1.05752	-0.364473	-0.0100455	0.352334
Histamine	3.0744	2.48757	-0.279665	1.74285	-0.514913	-0.592359	-0.717857	-0.274248	-0.715845	-0.368855	-0.944393	1.8466	-0.180658	-0.475224	-0.721744	-0.399855	-0.426938	-0.315126	-0.601129	-0.806138	-0.331764	3.75368	-0.954605	-0.186594	-0.172761	-0.651822	-0.399855	-0.43625	-0.244127	-0.407034	-0.219661	-0.930003	-0.166097	-0.240525	-0.0173119	-0.357833	-0.5466	0.215986	-0.235701	0.485664	-0.145401	0.780862	0.0747869	-0.0691159	0.378781	-0.738378	-0.524067	-0.0773824	0.119433
N-Acetyl-Tyrosine	1.96046	-0.142903	-1.58021	0.778024	0.552581	-0.322874	1.08279	1.33745	0.00719382	0.775579	-1.15919	1.56849	0.193607	0.532587	-2.4518	0.560157	0.396903	0.398908	-0.482358	0.545627	1.64301	-1.29165	-0.991888	0.693823	0.128081	-0.582306	0.101913	0.0301578	0.700051	-1.83131	0.709186	-1.18054	0.300266	0.961455	1.59652	0.139508	-2.10647	-0.603079	0.755018	-0.0714501	0.512019	1.09898	0.5316	0.566506	-0.282152	-0.828016	-0.0769532	-1.18142	-0.793419
C18	-0.237977	-0.196698	0.198218	-0.609093	-0.497445	0.0851261	-0.790686	0.787944	-1.03001	-0.461361	-1.63582	0.304135	0.633077	0.824533	-0.39809	-0.342921	0.44026	0.501068	-0.4813	-0.769736	-0.0862074	-0.739564	-1.89177	0.143809	-0.158327	-0.615659	-0.0849322	-0.181392	0.0308488	-0.175196	0.285055	-1.35302	1.13155	0.604892	0.85765	-0.155297	-0.370399	1.1706	0.130523	2.46492	1.01171	1.47495	0.7557	0.0708558	2.30908	-0.559886	-0.831396	0.0944422	0.832692
C3	0.286027	-0.185402	0.465146	-0.42634	-0.299668	-0.0376438	-1.63364	-0.158538	-1.13453	-0.0594949	-1.96455	0.10748	0.489432	-0.0705299	-1.01712	-0.339267	-0.194006	0.391933	-0.089425	-1.48197	-0.25518	-0.82076	-0.895806	0.418086	0.205004	-0.950409	-0.284589	0.389863	-0.0162341	0.121977	0.0848777	-1.52589	0.680639	0.572548	1.74238	0.172358	-0.34869	1.41654	0.281236	3.07987	0.819945	0.410143	1.05386	0.368044	1.34062	-0.0327573	0.0960072	0.631148	0.388068
N-Acetyl-Aspartic acid	1.02286	1.75188	-0.278305	1.06754	0.15398	-0.517895	-0.333222	-0.111986	-1.05799	0.890071	-1.6235	0.112884	-0.243029	-1.19896	-1.02565	0.763093	-0.149625	2.99884	-0.882468	-0.60027	0.306611	0.99966	-1.36009	0.330558	-0.504558	-0.753161	-0.687885	-1.04731	0.666563	-0.51823	0.33001	-2.19225	-1.13383	-0.638279	0.435225	-0.314929	-1.58019	0.824211	0.30521	1.02962	0.92575	0.526951	0.208676	-0.2383	0.590625	-0.832403	0.358995	0.296815	0.882845
C8	0.398756	-0.365109	-0.113671	-0.662607	-0.758113	0.251115	-1.10317	-0.045337	-1.13275	-0.310201	-2.09084	0.0432415	0.269548	0.288649	-0.808337	-0.168485	-0.673189	-0.139048	-0.900517	-1.43949	-0.0420275	-1.43492	-1.44132	0.0738702	0.345756	-1.01693	0.237705	0.379795	0.619833	0.421349	0.33964	-1.68859	0.846492	0.661002	0.991101	-0.0556116	-0.349061	1.87489	0.141418	2.54973	0.82925	1.29292	1.13618	0.0376879	1.52511	-0.455847	-0.577733	0.550912	0.855033
N-Acetyl-Alanine	0.425523	0.492973	0.842433	0.391643	-0.125829	0.169658	0.235617	1.26937	-0.0159147	-0.0789138	-0.18295	0.536934	1.65962	-0.198002	-1.77523	0.785386	0.156206	0.928954	-0.0995168	0.370733	1.00997	1.11961	0.30768	1.31132	1.32444	0.356079	0.466947	0.525656	0.946215	0.119574	0.597588	-2.03984	0.33563	1.04992	1.75029	-0.0316271	-1.918	-0.262609	-0.728848	-0.752222	-0.267815	0.823883	0.292854	0.615071	-2.82509	-1.35154	0.166864	-0.950844	-0.113497
5-Hydroxyindoleacetic acid	0.651608	1.18952	0.274948	1.24976	0.265152	-0.310867	-0.257722	0.254854	-0.13009	0.964409	-1.16089	2.00066	-0.854004	-0.886048	-0.0755648	-0.192402	-1.35833	1.50034	-1.03559	-1.00947	0.706216	3.26494	-1.51824	0.399172	0.517554	-0.546034	-1.08729	-0.901939	0.978868	-0.163024	-0.309187	-1.99132	-0.38607	0.462772	0.654553	-0.986687	-1.76785	0.733001	0.182523	-0.271173	-0.159179	0.111205	0.783251	-0.405797	0.099257	-0.412967	-0.450292	0.357444	0.432672
C6	1.08767	-0.775308	-0.381534	-0.565465	-0.680086	1.96755	-0.937657	-0.374659	-0.935103	-0.494723	-1.2252	-0.260736	-0.255889	1.27679	-0.94259	-0.534064	-0.568436	-0.426537	-0.789507	-1.04971	-0.447651	-1.21197	-1.23816	-0.263421	-0.245867	-0.853845	1.20503	0.44817	0.848716	1.91678	-0.305386	-1.20693	1.77845	-0.331863	-0.0485975	-0.480735	-0.720301	2.71076	-0.325741	2.1203	-0.211146	1.29794	0.0682771	-0.114338	0.454044	1.89922	-0.691704	-0.124828	0.124934
3-Hydroxyisovaleric acid	0.774429	-0.660257	0.244095	-0.562752	-0.521663	-0.879349	-0.538127	0.209026	-1.08743	0.25026	-1.38259	0.38218	0.749548	-0.314361	0.531222	-0.212798	0.279133	-0.40755	0.490897	-0.682959	-0.332846	-1.7661	-1.24006	0.82925	-0.349576	-0.650166	-0.67538	-0.355989	-0.0128033	0.378851	0.487043	-1.83106	0.772101	1.0706	1.53949	-1.1435	-0.632377	0.273514	-0.92692	3.64189	0.780086	0.585658	0.701179	0.105405	1.20022	-0.446685	-0.910439	0.548745	0.676874
Indole	0.0904805	-1.01244	0.856982	-0.235917	0.210094	-1.03161	-0.476892	1.29253	-0.610183	0.215079	-0.939386	1.07136	1.15067	0.26807	-0.98062	0.861363	-0.492151	0.267133	-0.480613	-0.106048	-0.229951	-0.955793	-0.414775	0.694152	-0.252409	-0.90054	-0.495591	1.05624	-0.32497	0.409959	-0.117599	-2.87478	0.390043	1.0477	0.369213	-1.03023	-1.62161	-0.601382	0.128661	2.8634	0.374819	1.30854	0.142237	0.873556	1.45115	-0.661805	-1.20664	0.527627	0.363529
2-Hydroxyisobutyric acid	1.2181	-0.369236	-0.994933	0.909246	-0.799558	-0.869668	-0.558313	0.921425	-0.59701	0.679572	-0.655444	-0.560652	-0.466709	0.90641	0.732417	0.395743	1.12635	0.399053	-0.456278	-0.778299	-1.52585	-2.68702	-2.32947	-0.873799	0.00316298	-0.588428	-0.558225	0.500646	-1.21911	1.36228	0.336575	0.114097	-0.222208	1.30576	0.0470287	-1.03762	0.149686	-0.375771	-0.655597	2.04092	0.331489	1.5598	-0.816818	0.134253	1.91656	-0.335631	-0.243326	1.39274	-0.207947
trans-4-Hydroxyproline	0.612249	-1.44698	0.488398	-0.302828	-0.555185	-1.19244	0.181925	-0.423337	-1.13832	-0.814107	-1.48901	1.16878	0.872222	0.128257	-2.4683	0.560132	0.217807	0.180731	-0.0467605	0.0170296	0.76424	-0.916855	-0.287179	1.10832	-0.299217	0.312336	0.627785	0.459807	0.362648	-0.689571	0.26383	-2.22092	0.803635	-0.140218	1.25405	-1.25136	-0.978729	1.3199	-0.9241	2.01696	-0.180077	-0.026456	0.685183	0.729905	1.54774	-1.58993	-0.48138	-0.351448	1.23049
Kynurenic acid	1.10104	-0.17031	-0.687242	0.492546	-0.207425	-1.06838	-0.836174	-0.111621	-1.10048	-0.315134	-1.12126	0.417848	0.287563	-0.916954	-1.46869	0.761958	-0.373085	0.201061	-0.356925	-0.947513	0.445094	-0.333819	-1.51451	0.83451	0.40323	-0.790551	-0.605164	-0.926577	1.30715	-0.467822	0.500291	-2.49491	0.51244	0.486803	0.956094	-0.335838	-1.10843	2.17551	0.582772	1.17218	0.0231495	0.203362	0.924276	0.488907	1.31735	-0.891228	-0.585993	0.365248	1.40988
4-Hydroxyphenylpyruvic acid	-0.192388	-0.0829152	-1.21657	-1.21898	0.123112	-0.370047	0.00707184	0.557104	-0.273412	0.151096	-0.877282	0.457345	1.54613	-0.921832	-1.36089	0.29902	-0.458437	0.262442	0.221568	0.113228	0.847659	-2.34276	-0.436824	0.79246	0.385798	1.1952	-0.185759	-0.393154	-0.881382	0.254641	0.353371	-2.58129	0.280917	0.977214	2.60228	1.21472	-1.26956	-1.8786	-0.617319	2.22471	0.625153	0.735271	0.631642	0.504405	0.636516	-1.63777	-0.31282	-0.445929	0.975264
Methionine	0.813287	-0.661385	0.306949	0.121969	-0.517068	-0.0601095	-0.234929	1.58276	-0.690394	-0.241774	-1.3894	-0.0398725	0.702641	-0.197861	-2.26267	0.16338	0.434492	0.461544	-0.394463	-0.754971	1.0455	-0.860302	-0.509753	1.50256	-0.225378	-0.179099	0.551855	1.2123	-0.105612	0.802496	-0.452616	-1.95244	0.845686	1.46123	1.47691	0.157278	-2.10962	0.307429	0.0459405	0.255118	0.421364	1.27954	0.110948	0.765871	-0.117757	-2.13186	-0.470576	-1.55206	0.925841
2-oxoisocaproic acid	0.476237	-0.495276	-0.117791	-1.33127	-1.23026	-1.26233	-0.873507	1.24906	-0.2982	-0.153511	-0.860153	-0.124872	-0.309426	0.259209	-2.00097	0.892052	-0.0602933	0.0186043	-0.404986	0.924662	0.119539	-0.172454	-0.281444	0.953287	0.644073	-0.208697	-0.381823	0.169796	0.392521	0.282072	1.03824	-2.92049	0.553832	1.21049	1.23406	-0.340808	-1.35811	0.0707322	-0.59463	2.57208	0.197044	1.31113	0.0557507	0.823747	1.27242	-0.353232	0.0285772	1.13895	1.47631
Malonic acid	0.299618	-0.146661	0.244716	0.298406	-0.219403	0.0303616	-0.64083	0.615577	-0.646539	-0.764643	-0.51852	0.0425147	1.40288	-1.33167	-0.653637	-0.0144022	0.619788	0.700357	-1.05553	-1.19618	-0.326416	-0.985284	-0.819352	1.26311	-0.00367225	-0.426629	-0.676383	-0.149841	0.130651	-0.784328	-0.160978	-1.64431	-0.311216	1.21427	1.901	-0.766843	-2.29789	0.484924	0.561896	-0.0859524	0.324796	0.711118	2.46444	0.708559	0.767203	-1.14473	-0.981622	0.31274	0.869259
Leucine	0.291119	-0.451188	-0.497262	-0.5875	-0.701575	-0.896926	0.0820317	2.20728	0.0315635	-0.85709	-1.54274	0.208251	0.554431	0.11232	-1.3735	0.658549	-0.289258	0.20099	-0.878549	0.121622	-0.333646	-0.212859	-0.546423	0.546695	-0.987429	-0.235743	0.0867159	0.761419	-0.0339454	0.21255	-0.0630294	-1.93378	0.994435	2.03227	1.12203	0.571709	-0.26835	0.0279033	-0.347501	3.09953	0.925008	1.05227	-1.23956	1.13148	1.06107	-0.53569	-0.583499	-0.668404	-0.108561
Kynurenine	-0.545153	0.471948	-0.362389	-0.265968	-0.345612	-0.398935	-0.588677	0.578256	-0.449455	0.157599	-1.44816	0.809701	0.89937	-0.47746	-1.17007	0.765755	0.160259	0.458565	0.0887484	0.10264	-0.609973	0.699578	-0.121567	1.27882	0.447252	-0.248798	-0.314274	0.502791	1.03015	0.483879	0.434959	-2.35125	1.44111	1.95602	0.613283	-0.764818	-0.00401706	1.08356	-0.951514	2.11292	0.695374	1.05361	-1.01489	-1.63432	-0.421035	0.627379	0.734657	-1.15266	-0.0794189
Homocitrulline	0.481281	-0.676065	-0.665224	0.746169	-0.425165	-0.730586	-0.648892	0.91533	-1.36347	0.0928934	-1.79803	0.135657	-0.0219236	-0.780389	-1.53999	0.233685	0.0345711	-0.193863	-0.601047	-1.8825	0.257742	-2.10894	-1.69511	0.0262802	0.0684095	-0.79725	-0.377887	-0.389356	0.189505	-0.420657	0.650537	-0.868882	0.148883	0.437653	0.842766	-0.686208	-0.460799	1.13744	0.468823	1.49391	0.422428	1.22996	0.707237	0.128666	2.44441	-0.866595	-0.278791	0.0603876	0.911074
Indolelactic acid	0.183466	-0.50816	-0.0616854	0.209728	0.0705977	-0.943095	-1.33581	0.400399	-1.20088	-0.155046	-1.86828	0.162527	1.64008	-1.31988	-0.108178	0.882271	-0.880962	-0.333999	0.0507926	0.137988	0.685592	-0.88402	-1.02421	0.597716	0.321816	-0.213625	-0.856766	-0.474155	0.347416	0.179981	0.231921	-2.47308	0.222068	1.01953	2.06799	-0.889215	-1.028	0.576183	-0.39257	1.76424	0.15926	1.08449	0.760691	0.120538	0.983922	-1.40827	-0.440682	0.170312	1.70947
Homoarginine	0.861797	-0.319985	0.580318	0.2886	-0.614664	-0.592999	0.18348	0.372088	-1.0431	-0.0466465	-2.8377	0.148385	-0.993581	0.453809	-1.51959	-0.207354	-0.28911	0.963891	-1.19847	-1.36544	-0.795081	-0.491069	-1.10031	-0.380055	1.80584	-0.372403	0.397116	0.967078	-0.219008	0.294187	-0.916452	-1.51527	-0.145242	0.073181	1.52351	0.629196	-0.259678	0.437886	-0.0707653	1.50014	0.307483	0.586165	-0.449887	1.10609	1.2047	-1.61496	-0.511439	0.741909	1.28182
2-Hydroxyphenylacetic acid	0.102254	-0.827874	-0.011786	-0.392978	-0.630528	-0.834233	-1.16434	0.00246219	-1.15904	-0.246368	-1.76025	0.238566	0.248612	-0.526138	1.32442	-0.327902	-0.399136	-0.105053	-0.857301	-1.39656	-0.148813	-1.73285	-1.78711	0.233001	0.269382	1.50834	-0.327902	-0.423629	0.0816817	-0.346784	0.14603	-1.7224	0.286908	0.0911571	0.67822	-0.217378	-0.713873	1.29179	0.103843	2.00103	0.34134	0.801062	0.920441	0.541974	1.71994	-1.21832	1.47143	0.520232	1.03786
Glutaric acid	1.39476	-0.206705	-0.591724	-0.561359	-0.375443	-1.1647	-0.941314	-0.167861	-1.61578	-0.0348635	-1.80696	-0.19068	-0.414946	-0.361074	-0.654322	0.0938213	0.871224	0.596587	0.391154	-1.15351	0.807353	-1.13219	-1.27263	1.01508	-0.468223	-0.905903	-1.43831	-0.629068	-0.259222	-0.253003	1.02384	-1.73114	-0.292625	0.903299	0.787727	-0.0951937	-1.65198	1.48821	1.20708	1.05249	0.646184	0.067266	1.51164	1.53503	0.774508	-0.144428	-1.00252	1.47904	1.41165
C10	1.15907	0.13589	-0.462272	-0.674712	-0.8071	1.8055	-1.1046	-0.454331	-1.10165	-0.593006	-1.4367	-0.322749	-0.31715	1.27307	-1.11029	-0.638445	-0.678144	-0.51425	-0.933483	-1.23401	-0.538637	0.664161	-1.45168	-0.325851	-0.305575	-1.00779	1.52756	1.88184	1.17448	1.42643	-0.37432	-1.41561	-0.295808	1.2304	1.75512	0.955408	-0.853549	1.78355	-0.397831	0.659484	1.35082	2.03118	0.0572637	-0.153658	0.502828	1.03973	-0.820519	-0.165775	0.122702
Glutamine	-0.162756	-0.0476411	0.626027	0.827405	-0.712099	0.103976	-0.814316	2.69778	-0.35167	-0.114176	-1.89135	0.359976	0.935252	0.16904	-2.6911	0.150531	0.48905	0.190311	-0.985612	-0.7815	-0.0575352	0.360077	-1.55881	0.637107	-0.2801	-0.0257911	0.192476	0.589101	-0.142206	0.557685	-0.0465685	-1.76934	1.09947	1.13027	-0.000236801	0.0819898	-1.1755	0.699964	0.22549	0.270009	-0.157607	2.42826	-0.375921	1.07725	0.343644	-1.308	0.233211	-0.608821	0.270908
Ethylmalonic acid	1.13204	-1.49014	-0.439202	0.907993	0.0860353	-1.13937	0.407344	0.809015	0.452941	0.753629	0.14968	-0.457088	-0.534633	-1.03094	-1.05806	0.637379	0.785169	1.2177	0.56062	-0.554218	-0.0146108	-1.47485	-0.0200205	0.379736	0.380381	0.134534	-0.42637	-0.206366	0.395703	-0.527028	1.03919	-2.12089	0.0851172	-0.915985	0.134988	0.522326	-1.3984	-0.266669	-3.59637	0.360276	1.01655	0.0164907	1.01668	1.14467	1.11874	-0.90516	-1.03376	0.976422	0.347887
PC aa C36:2	0.0861036	-0.083275	0.870255	0.218202	-0.106226	-0.223329	-1.3203	-0.388982	0.628252	0.199035	-1.48044	0.290777	0.419161	0.420068	-1.95782	-0.469296	-0.222867	-0.211521	-0.726462	-0.757789	-0.0196072	-1.19029	-1.48813	0.400618	0.406311	0.447528	0.0611668	-0.301101	-0.0971924	1.25892	-0.507991	-2.25605	-0.464095	1.00658	0.942724	-0.874362	-1.19981	0.307246	-0.178703	1.93899	0.342353	1.03478	0.360774	0.508216	1.31081	-1.48421	-1.50363	1.40671	0.469372
PC aa C32:0	-0.111412	-0.663315	-0.0618955	0.217331	-0.156772	-0.840966	-0.0706116	-0.204951	0.121988	-0.790649	-1.66103	-0.187632	-0.25467	-0.162084	-1.70087	-0.374619	-0.134384	0.149697	-0.473506	-0.77662	-0.36454	-1.59918	-1.41711	0.0281541	0.0370201	-0.152246	0.134129	-0.043816	0.926126	0.147102	-0.306184	-2.03818	0.155498	0.487599	0.571028	-0.596432	-1.52527	0.0113285	0.345189	2.11436	0.877115	1.35326	0.800307	1.11848	1.86585	-1.32082	-1.22552	0.942917	1.01792
Creatinine	0.369229	-0.371607	-0.0776476	0.993344	-0.539128	-1.00654	-1.28873	-0.0656441	-1.23226	-0.2827	-2.32597	0.14909	-0.0192882	-0.576314	-0.943247	-0.383224	-0.513019	0.0476293	-0.660498	-1.16394	-0.293209	-0.32021	-1.31509	0.351125	0.239233	-0.962891	-0.624128	-0.293966	0.41109	-0.447317	0.0309057	-2.06831	0.719745	0.327514	1.0879	-0.665633	-0.704228	1.13605	0.242777	2.11978	0.543125	0.913432	1.21773	0.519391	1.98622	-0.711777	-0.696172	0.997237	0.853169
C5MDC	0.489774	0.440444	0.333224	-0.105698	-1.91128	1.30667	-2.20463	-1.56342	-0.513692	-1.70017	-2.5321	0.96913	1.06243	0.397764	0.0618975	-0.10519	-0.0619401	-0.451174	0.170894	-0.431527	0.231591	0.0492122	-0.251675	-0.241092	0.173159	-0.72701	0.944606	1.08858	0.740612	0.855505	0.784737	-0.357097	0.474836	0.31329	0.910951	0.289424	-0.418839	1.81043	0.865539	1.60163	1.05719	0.559184	0.130659	0.120554	0.582082	0.457455	0.197906	0.0381649	-0.994419
Caproic acid	0.344577	-0.327053	0.0235057	-0.268376	-0.735043	-1.42486	-1.21747	-0.393344	-1.29077	0.552853	-1.71454	-0.203948	-0.255443	0.0238148	-0.990658	-0.653448	-0.840028	0.0647678	-0.837884	-1.27231	0.0381502	-1.20716	-1.56226	0.42182	0.240339	-0.650272	-0.238453	-0.962831	-0.0120497	-0.239736	-0.21868	-1.5089	0.279195	-0.333154	0.339814	-0.57769	-0.505741	1.39467	0.354462	2.37887	0.278177	0.767598	0.615596	0.724348	2.35649	-0.142888	-0.159266	1.22356	1.63282
N-Acetyl-Glycine	1.01056	-0.0452625	0.189034	0.53387	-0.352592	-0.0959022	-0.208247	1.37094	-0.37039	0.0168813	-0.150326	0.295771	2.14617	-0.286	-1.58058	-0.170519	0.600607	0.248651	-0.204581	-0.660197	-0.0444655	-0.460446	-0.600317	0.963019	0.322839	0.0548073	-0.489235	-1.0477	1.18487	0.218361	0.65722	-1.50535	0.736905	1.48408	2.77458	-0.528811	-1.43343	-0.416723	-1.06034	0.0362001	0.300961	0.876144	0.623428	1.29674	-0.523067	-1.05253	-0.767827	0.254748	-0.206794
Arginine	-0.133224	-0.450445	0.428355	0.00755008	-0.591708	-0.522475	-0.658538	1.37494	-0.981258	0.0107221	-2.52428	0.224641	0.714546	0.376402	-1.41486	0.622384	-0.692217	-0.151516	-0.167815	-0.579653	-1.06597	0.142628	-1.6351	0.919404	-0.0375954	-0.826337	0.371814	0.405405	-0.0389865	0.329873	0.379824	-2.2977	1.19151	0.988606	1.09225	-0.647007	-0.723289	0.619992	-0.708884	2.93093	0.495466	1.56989	-0.3778	0.757098	1.36334	-0.752645	-0.615807	0.433896	0.287814
alpha-Aminoadipic acid	0.310242	-0.604891	0.865909	0.939821	-0.471113	-0.48518	-1.08956	0.25383	-0.773724	0.115862	-2.00164	0.129407	0.778688	-0.725517	-1.62778	-0.513821	-0.687675	0.142709	-1.31405	-1.49635	-0.267651	-0.136886	-1.50735	0.0574238	-0.32747	-0.0384383	0.0853382	-0.0798827	-0.12906	0.707114	0.419807	-2.0073	1.12042	0.767192	1.51171	-0.61891	-0.785891	0.142584	-0.337498	3.01794	0.727638	1.67434	0.675762	-0.00545824	0.912076	-1.29254	0.0625749	0.361119	1.01315
4-Hydroxybenzoic acid	0.20745	0.100918	0.0677738	0.457378	0.514274	-2.15402	-0.461201	-1.64227	-0.197374	0.125733	-0.479725	0.508504	0.212692	0.088071	0.083538	0.427255	0.299947	0.322148	0.313897	-0.779199	0.376109	-0.721442	-0.718524	1.07667	-1.47901	-2.24968	-1.84433	-0.00815886	0.824128	0.310349	0.882051	-2.69725	0.687018	0.578208	0.926356	-1.77673	-2.0804	0.921258	0.76125	-0.419885	0.72031	0.66202	-1.08081	0.632992	1.70006	0.197441	0.0779645	0.503669	1.37118
Caprylic acid	-0.281973	0.685351	-0.358097	-0.612551	-0.771122	-0.9071	1.27123	1.11272	-1.12392	2.39808	0.272928	-0.190982	-0.184276	-0.701439	-1.13428	-0.569111	-0.616662	-0.420355	-0.922498	-1.28247	-0.449565	-1.50695	-0.244427	-0.194697	-0.170412	1.26245	-0.569111	-0.633011	-0.295705	-0.581716	-0.252752	-1.49997	-0.158713	-0.28938	0.102496	-0.495334	-0.826756	0.512068	-0.280912	0.985501	-0.122378	0.184496	0.264184	0.0115492	0.797864	0.553625	-0.787194	1.58524	0.342564
Methylhistidine	-0.542586	-0.752111	-1.29558	0.519747	-0.237191	-1.68671	0.327912	0.000209105	-0.87143	-0.00414755	-0.988513	-0.497062	-1.12499	-0.0906667	-1.2543	-0.368126	0.007999	0.316258	-0.744374	-1.04962	-0.416693	-1.89141	-1.2984	-0.609726	-0.225582	-1.12946	-0.967715	-0.41621	0.0743449	-0.764994	0.775726	0.145777	0.99994	-0.343051	0.68811	-0.266968	1.1482	1.17297	0.518646	3.36049	0.810489	0.171668	0.0348867	0.0216011	2.46667	0.274949	-0.68157	0.0749726	1.56216
Allantoin	0.46166	-0.515016	0.0784179	0.389401	-0.119635	-1.11982	-0.778545	0.127818	-0.856792	0.0592189	-1.80177	0.315988	0.634781	-0.698135	-1.21267	0.232309	-0.332562	0.0635281	-0.951077	-1.63842	-0.0970928	-0.3509	-1.49648	0.868107	0.27167	-0.610638	-0.0478474	0.0551257	0.694174	-0.469221	-0.0269081	-2.69169	-0.090949	0.87607	1.32927	-0.808626	-1.69136	0.981407	0.325874	-0.258943	0.640582	1.14077	1.47357	0.546312	1.38245	-0.112277	-0.947466	0.335482	0.370787
alpha-Aminobutyric acid	0.0641632	-0.162238	0.723813	-0.269342	-0.369976	0.323568	-0.774057	0.941759	-0.875485	-0.0959478	-1.55741	0.291509	1.30369	-0.238586	-3.06102	-0.0790703	-0.156043	-0.131231	-0.561439	-0.942562	-0.33359	-0.0678203	-0.952364	0.685752	-0.443986	-0.068499	0.249565	-0.0821074	-0.331441	0.381921	0.363071	-1.11039	0.75447	0.439509	0.622817	-0.565091	-0.219549	0.270039	-0.953074	3.84538	0.483879	1.09441	0.360774	0.648405	1.03698	-1.42797	-0.329239	-0.174177	0.428538
5-Hydroxylysine	0.291936	-0.166057	0.174015	0.306574	-0.405846	-0.586431	-1.58891	0.599458	-1.05425	0.321198	-1.98559	0.135345	0.701514	-0.138382	-1.40249	0.301095	-0.86434	0.491671	-0.933735	-1.39197	-0.441562	-0.200562	-1.84956	-0.192231	0.0601659	0.407196	0.043342	0.324704	-0.489873	0.339931	0.464708	-1.88198	0.990497	0.312107	1.3493	-0.920025	0.239874	0.0525336	-1.15723	2.76392	0.630874	1.39265	0.461141	0.150973	2.02686	-0.739754	0.00603923	0.235466	1.03597
N1-Acetyl-Lysine + N6-Acetyl-Lysine	0.70257	0.0977803	0.629716	0.216847	-0.462455	0.0249303	0.0768295	1.95321	-0.130874	0.424401	-1.08473	0.231007	0.583115	0.351026	-3.85126	1.08251	0.247973	0.873085	-0.312228	0.0443325	-0.525574	0.562002	-0.917068	0.651285	-0.0924333	0.071394	-0.556592	0.467365	-0.401493	0.737632	0.05913	-1.92376	0.925322	1.16428	1.08506	-0.866727	-1.2416	-1.02342	-0.386332	2.13182	0.10553	1.03475	0.47005	0.522461	0.552888	-0.331855	-0.372101	-1.23457	0.0552174
N1-Acetyl-Lysine	0.427484	-0.616846	0.114289	0.657858	0.143557	-0.539845	-0.623548	0.254356	-0.902494	-0.0690283	-1.59711	-0.158251	0.347969	0.115642	-1.33263	0.106877	-0.0240898	0.553389	-0.713694	-2.10126	-0.568753	0.43738	-2.12139	0.115506	0.363641	-0.711141	-0.762823	-0.433742	0.230148	0.493862	0.0738548	-1.85581	-0.00847885	-0.217473	0.487327	-0.738322	-1.08686	0.749506	-0.205245	2.1015	0.167431	0.653599	1.38973	0.436847	1.65977	0.527837	-1.37398	0.736948	0.689961
2-Hydroxyisovaleric acid	0.0552738	-0.63847	1.33704	0.515114	0.120564	-0.559218	-0.87759	0.363018	0.746228	0.683474	-0.899255	0.134497	0.124623	-1.34492	-0.295398	0.629681	0.423401	-0.655904	0.116396	0.507098	0.366441	-0.916965	0.388485	0.163903	0.482357	-0.737325	-0.362952	-0.311537	0.292899	0.324746	0.291081	-2.54477	-0.180993	1.16057	2.22416	-0.328206	-1.37434	-0.18986	-0.925105	1.32128	0.568977	0.778924	1.07124	1.72804	0.183105	-1.81696	-1.11073	0.319202	1.62012
3,4-Dihydroxybutyric acid	0.64519	-0.110582	0.0617411	-1.27794	-0.557837	-1.00477	-0.254103	0.696194	-0.861959	-0.591128	-1.7665	0.563377	0.639719	-0.461131	-1.37079	0.844694	-0.086426	0.176348	0.471383	-1.33281	-0.0329025	-1.34624	-0.884148	0.80055	0.696857	-1.03027	0.176018	-1.24174	-0.0370096	-0.0645162	-0.457743	-1.27522	0.424735	0.239754	0.120212	-1.48321	-0.902015	1.36146	-0.355933	1.88076	0.426573	1.04675	0.98815	0.498915	2.43377	-0.378854	-0.731291	0.638482	0.997184
3-Hydroxyisobutyric acid	0.294547	0.147911	-0.367686	-0.764999	-0.291486	-0.652417	-0.308559	0.523613	-0.635434	0.186758	-0.786207	1.18583	1.14334	-0.724636	-0.804108	0.209029	0.628373	0.188422	-0.0256639	-0.298511	-0.00456973	-0.33519	-0.376139	1.11564	0.0320713	0.419811	0.578714	0.402784	0.531088	0.93207	0.139194	-2.63818	1.31004	1.80169	2.0061	-0.579163	-0.151213	0.103808	-2.25171	3.15615	0.153011	0.344633	0.0339984	0.964669	0.43938	-1.06466	0.15185	-0.0679025	0.0757829
2-Hydroxy-3-methylvaleric acid	0.213801	-0.303817	0.168682	-0.987585	-0.0911935	-0.789484	-0.296143	1.07443	-0.585173	0.0280515	-1.20751	0.240358	0.87293	-0.73918	-1.11337	0.647561	-0.239238	-0.363335	-0.13872	0.493985	0.0736658	-0.883173	-0.248279	1.08924	-0.167801	0.217801	-0.658958	0.579091	0.795196	0.124516	0.866843	-2.40048	0.365616	1.40635	1.96288	-0.42225	-1.42159	-0.062483	1.84306	1.85299	0.495306	0.922773	0.382536	2.14618	0.224249	-1.23534	-0.581373	-0.13621	0.91975
Xanthosine	0.500354	-0.485339	-0.0342976	0.698617	0.31885	-1.01119	-0.803157	-0.679488	-0.754624	0.726885	-1.22845	1.61958	1.15992	-0.752111	-1.46181	0.439353	-0.198411	0.108294	0.153806	-1.4906	0.554275	0.758113	-1.27191	1.04709	0.328368	0.463404	0.0688158	0.0107614	1.70687	-0.0963765	0.268441	-1.31988	-0.473505	0.70391	0.573507	-1.0558	-0.802093	0.77949	-0.32435	1.89638	2.16282	1.34192	1.29586	0.403247	0.555335	0.099399	-1.68289	0.0728399	-0.106104
Uridine	-0.288001	-0.784946	0.0278309	0.114154	-0.422412	-0.401307	-1.04113	-0.385608	-1.03305	-0.0292775	-2.12101	1.10681	0.540424	-0.484235	-0.793015	-0.15763	-0.264747	-1.03923	-0.282007	-1.27111	0.220115	-0.176252	-1.3651	0.139615	-0.0507365	-0.370649	-0.0352163	-0.0150225	0.690605	-0.0970678	0.377947	-1.03672	0.00932881	1.56643	0.543198	-0.536466	-0.0554343	0.671966	0.0945511	3.30845	1.00515	1.39344	0.70263	0.651076	1.83174	-0.363805	-1.32396	0.769855	-0.500956
Urea	0.22002	-1.81546	-0.310789	-0.20254	-0.36572	-0.623678	-0.118693	0.985891	-0.262614	0.00640689	-0.526697	0.735166	0.31191	0.428252	-0.568769	0.0486307	0.602227	-0.429919	-1.11272	-2.02544	0.317987	-0.597346	-0.71364	-0.03746	-0.349087	-1.60948	-0.688603	0.183104	0.537538	-0.164146	0.341415	-1.46577	0.358003	-2.93593	0.85153	0.143272	-0.166534	1.79602	0.573841	2.71345	0.892888	0.0896417	0.577343	0.246786	2.23409	-0.531743	-0.394322	0.863421	0.735946
Xanthine	0.42063	-0.618485	-0.234437	0.256943	0.559378	-0.772687	-1.12223	-0.0587002	-1.05657	1.49893	-0.983235	1.98397	0.158811	-0.449038	-0.890039	0.537695	0.317163	-0.0903962	1.31965	0.493127	0.958276	-0.0604935	-1.60065	0.735659	1.32515	-0.767736	-1.00025	-1.28657	1.96955	0.174097	0.222583	-1.98787	0.0364459	1.21338	0.505413	-1.35376	-0.651424	0.840637	-0.141042	2.06121	-0.0926421	1.19828	0.385095	0.264383	0.870228	-0.872807	-0.495614	0.336538	-0.61124
Uric acid	0.778605	-0.728565	0.643788	0.390431	1.38777	-0.950409	-0.930551	0.987831	-0.502578	0.554806	-1.40563	0.130591	0.199454	-0.834515	-0.526908	1.09559	-0.150961	-0.566704	-0.44172	-1.10957	1.75232	0.00949325	-1.16833	1.19321	0.240496	-0.423416	-0.34186	-1.4022	0.990682	0.174147	0.632328	-2.43081	0.444636	0.541008	0.739477	-0.514314	-1.73951	0.361484	-0.91722	1.71036	0.559421	0.671301	0.00599728	-0.26338	0.931954	-1.04351	0.146663	-0.0385013	0.680815
Thymidine	1.57983	1.22149	-0.163269	0.636776	-1.22409	-1.40287	-1.18683	-0.193563	-0.88695	1.33577	-1.99985	1.14077	0.880223	-0.832264	-0.895375	0.889213	0.590647	0.862409	-0.0798565	-0.488405	-0.276653	-0.581854	-1.44001	-0.253135	1.6176	-0.348872	-0.671512	0.128579	1.07276	-0.914666	0.779675	-1.6362	0.585451	-0.883348	0.06038	-0.858871	-0.517402	1.04139	0.104961	1.97405	0.0629143	0.640514	0.708477	-0.527086	1.54979	-0.919853	-0.870571	0.275299	0.510369
Sarcosine	0.540242	-0.48039	0.712521	0.115636	-0.442677	1.07885	-1.00876	1.14841	-0.0831565	-0.786982	-1.00355	-0.336521	1.71286	0.463582	-1.45546	0.334533	0.984577	-0.84326	-0.205447	-0.291786	0.117901	0.652872	-0.507865	1.85708	-0.486001	0.987961	1.73817	0.424641	-1.08194	1.33028	-0.414802	-2.17586	0.306232	1.1266	1.57532	-1.34548	-0.282553	-0.832121	0.639295	2.2742	0.360191	1.20301	0.582644	-0.1667	-0.266962	-1.94586	-0.24564	-1.29656	-0.769667
5-Oxoproline	0.360407	-0.0647062	0.266524	0.539443	-0.432466	-0.284145	-1.12938	0.442052	-0.856685	0.395022	-2.06445	0.995771	0.633905	-0.390538	-1.74014	-0.345487	-0.163454	0.416577	-1.09017	-0.715267	-0.127466	-0.322293	-1.9706	0.451212	0.275416	-0.557541	-0.503071	-0.194057	0.506031	-0.193838	0.142895	-2.23831	0.163107	0.85026	0.675999	-0.272201	-1.04509	0.787874	0.533894	1.8498	0.595397	1.77536	0.892616	0.496774	1.37401	-0.977837	-0.934451	0.725671	0.305948
Serotonin	0.172531	-2.37117	0.346879	-0.455483	-0.90378	-0.677136	-0.311208	0.940155	-0.859558	-0.0628871	-1.86093	-0.244912	1.07376	-0.73769	0.914618	0.106778	-0.538197	-0.127449	-0.432347	-0.899204	0.283955	-2.55503	-2.14183	0.670897	1.09216	-0.665029	-1.08668	-0.507694	-0.224522	-0.0964644	0.794631	-1.3781	-0.021844	0.0830372	0.407178	-0.00286174	-0.264514	-0.321823	0.323333	1.97826	0.927268	1.7268	1.01035	0.871863	1.28581	-0.713619	-0.889679	0.646881	0.4773
Succinic acid	-0.0548383	0.403765	-0.317818	0.72097	0.36971	-0.687889	-0.852811	0.596285	-0.800837	-0.602745	-2.2513	1.39236	0.333901	-1.23826	-0.60331	0.00621379	-0.698488	0.742903	-0.979013	-1.18201	-0.0690761	-0.987796	-0.985037	0.27231	-0.563175	-0.238579	-1.36142	-0.570341	-0.0597603	-0.263	-0.313216	-1.62561	-0.348971	1.5481	2.28172	0.973651	0.118888	0.99345	0.190385	1.13368	0.797082	1.07372	1.08556	0.415309	1.12816	-0.884226	-1.36971	0.490096	1.35965
Taurine	-0.171849	0.190761	-0.601762	0.2759	-0.581591	-1.14624	-1.24175	0.327527	-0.878329	0.00891085	-2.5711	0.245038	-0.280101	-0.953802	-0.972487	-1.51541	-1.14438	0.734834	-0.589365	-1.14367	0.462722	1.28425	-1.78872	0.183255	-0.565858	-0.27759	-0.825382	0.764368	0.520081	0.800723	0.423234	-1.18414	-0.222205	0.698059	0.288411	-0.185676	1.3578	0.174283	0.616996	3.06013	0.610874	1.07693	0.160666	0.672989	1.57167	0.0746025	-0.136832	0.800381	0.305609
Pyruvic acid	0.866286	0.62457	0.601022	0.179185	-0.772161	-0.503141	-1.42225	1.13255	-0.839415	-0.0710395	-1.20995	0.32748	-0.0999233	-1.32979	-1.16812	-0.999433	-0.580439	1.46056	-1.0777	-0.602026	0.101077	-0.247204	-1.33789	0.707088	0.289888	-0.570978	-0.924632	-0.631909	-0.151311	-0.408155	0.667646	-1.98882	1.10453	-0.151607	0.86127	0.088952	-0.819979	0.814928	-0.107727	1.14653	-1.81464	0.832798	0.666803	0.941801	0.990227	-1.02567	0.543282	0.774121	2.07938
Propionic acid	0.0956939	-0.551472	-1.32002	-0.922488	-0.972441	-1.18585	-0.918538	-0.235282	-0.588182	-0.11668	-2.07714	0.179665	0.734199	-0.598824	-0.614646	-0.0280904	0.0953808	0.327363	-0.611269	-0.842467	0.271446	-1.31795	-0.850435	1.07557	0.649669	-0.00453278	-1.19514	-0.143493	0.79451	1.26002	0.966133	-0.877238	0.904218	0.493586	0.949325	-0.372895	-0.702451	1.15983	-0.247474	2.70525	0.534204	0.669628	-0.174192	0.862328	1.85626	-0.341523	-0.0366421	0.815011	1.73421
Quinolinic acid	2.01918	-0.601782	-0.245951	-0.2293	-0.195878	-0.461389	0.350697	-0.413342	-0.200258	0.980607	-0.933204	1.06923	-0.793331	0.457459	-2.77613	0.390402	0.512175	0.783504	-0.729378	-0.438117	0.00679167	-1.40129	-1.47457	-0.286159	-0.152203	-1.00966	-0.197619	-0.419786	0.619125	-0.865243	1.54671	-1.32072	2.04149	0.556775	0.958373	-1.29679	-0.0143864	0.83446	-1.19915	1.91772	1.21682	-0.988838	1.15755	-0.394582	0.714164	-0.758997	0.964561	0.0437024	0.116549
Orotic acid	0.35384	0.40055	0.518319	0.893648	0.705562	0.59251	0.129484	1.10001	1.13477	0.189613	0.285973	0.918164	0.195046	0.687676	-1.92445	0.495966	0.614506	0.310656	1.13146	0.677376	0.618323	0.365105	0.0724547	0.970673	1.22467	0.777078	-0.49007	-0.320412	0.513318	0.313765	-0.339622	-0.930299	-2.41374	1.25903	-0.677377	-0.861058	-2.76924	-0.261678	0.688891	-1.80484	-0.54959	0.732069	1.1079	-0.596786	-1.90469	-1.27276	-0.374228	-2.33086	0.270483
2-oxoadipic acid	-0.439838	-1.11926	0.925261	-0.188787	-0.621749	1.26155	0.445456	0.766282	-0.016146	-0.646693	-0.545634	0.473558	1.66517	0.472769	-3.23742	1.56271	0.40851	-1.33616	1.448	0.543573	0.257104	0.761206	-0.0511601	1.49862	-0.349832	-0.759215	1.37162	0.0269649	0.180179	0.376723	0.534299	-1.3123	0.35687	0.673101	-0.340155	0.663173	-1.90034	1.22389	-1.15791	-0.180009	-0.0851663	0.55775	0.756347	1.11212	-0.0569324	-1.7864	-0.635954	-0.0308279	-0.807414
C16	0.178256	-0.951192	0.42442	-0.212168	-0.477771	0.117873	-0.309357	0.636794	-1.77465	0.116513	-1.51954	0.217698	0.708299	0.00418451	-0.548249	-0.166756	-0.555689	0.45802	-0.379066	-1.25597	0.110917	-1.63664	-0.954269	-0.262281	0.394247	-0.992341	0.226901	-0.461973	-0.150547	0.888027	-0.324018	-1.04936	0.187977	0.492233	0.344197	0.0614349	-1.11277	1.00148	0.355742	2.74417	0.653056	1.32087	0.426388	0.45449	2.02187	-0.431082	-0.968567	0.690267	0.562512
Norepinephrine	-0.517719	0.163002	-0.573617	0.564595	0.248431	0.41487	0.106067	-0.566633	0.000673033	-0.6886	-1.43065	0.940718	-0.445979	-0.825733	-1.14357	-0.728565	-0.763482	0.799817	-0.988058	-1.25238	-0.640782	-1.41722	-1.44382	-0.453632	-0.435799	1.07771	-0.728565	-0.775487	1.08521	-0.737821	-0.496261	-0.495427	0.502698	1.38367	2.28243	0.762797	-0.917754	0.0653475	-0.51694	3.37217	1.32509	-0.175189	-0.116674	1.06132	1.43416	-1.16501	-0.888704	-0.312841	-0.0591197
Ornithine	0.346963	-0.403594	1.18405	0.208752	-0.449208	0.0937952	-0.913607	1.28992	-0.606646	0.363174	-1.15376	-0.383061	0.673547	0.36214	-2.93999	0.11787	-0.162064	-0.424184	-0.147528	-0.652765	-0.654972	0.039303	-1.34428	0.623259	-0.16041	0.0711219	0.700766	0.0998314	-0.254608	1.45169	0.309235	-1.75384	0.816927	0.924607	0.870105	-0.479255	-0.36421	-0.829055	-1.1779	3.92421	0.220477	1.34803	-1.08798	1.07542	0.742881	-1.24466	-0.202577	-0.234318	-0.0536666
Phenylacetic acid	1.11888	-1.33758	-0.484906	1.00987	0.0809819	0.442616	-0.200063	0.881811	-1.01405	-0.0998757	-1.33785	0.12928	0.841881	0.726051	-0.661392	0.513552	-0.0813463	0.695435	0.438166	-0.820705	1.41673	-1.06891	-1.09905	0.828732	-0.179508	-0.521386	-0.672705	-1.07125	0.563624	-0.155914	0.259107	-1.6966	-0.431258	0.534916	2.44702	-0.929271	-2.07654	0.774111	0.665205	1.20284	0.523233	1.31021	0.511027	-0.0162964	-0.0860696	-1.46962	0.0954518	0.0014481	1.69817
alpha-Ketoglutaric acid	0.237919	-0.55903	-0.152298	-1.1189	0.703324	-0.474254	0.379204	-0.535632	-1.04079	0.58493	-0.586899	0.562834	-0.152788	-0.78151	0.77842	1.23373	-0.285276	-0.174809	-1.16213	0.311361	2.29189	-1.85758	-0.183066	0.847474	0.141054	-0.703407	-0.352796	-0.998955	0.514413	-0.13554	0.727413	-2.22663	-1.19397	0.144331	0.796986	0.170681	-1.52657	-0.333846	1.46453	0.780829	0.644808	0.0990536	0.601336	0.0710995	0.368671	-0.868415	0.0434883	0.869441	1.05586
Methylmalonic acid	-0.644894	-0.603152	-0.0987886	0.0185353	-0.360705	-0.253428	-0.777116	0.584351	-0.933569	1.49014	-0.457051	-0.159819	0.254197	-0.800802	-1.06334	-0.491321	0.418314	0.131635	1.90174	-1.04309	-0.239874	-1.31124	-0.953255	1.23195	-0.878204	-0.843254	-1.33404	0.384239	-0.861058	-0.508335	0.0955899	-1.66885	1.34055	-0.480542	1.59678	-0.398103	-0.353926	-0.240796	-0.50071	4.33862	1.43892	0.507651	0.898756	-0.411474	0.0689741	0.0457921	0.531857	1.45812	-0.198764
C2	0.411433	0.392269	0.0672902	0.728237	-0.0854084	-0.71728	-1.31609	-0.395174	-1.37097	-0.117694	-2.44454	0.635708	0.387258	-0.693281	-0.0205068	-0.490581	-0.303878	0.913211	-0.851294	-0.598023	0.0223305	1.12722	-1.27794	0.845355	0.562741	-0.663569	-0.306781	-0.208976	0.211902	-0.131964	0.0778949	-1.5511	0.222134	0.686651	1.24739	-1.10661	-1.62733	1.2166	1.00448	1.73321	0.294253	0.996571	1.23041	0.217095	0.703832	-1.21601	-1.15424	0.12471	1.12081
3-Indoleacetic acid	0.244233	-0.795692	0.4007	-0.223426	-0.281696	-0.80528	-1.50148	0.893601	-1.1059	-0.586899	-1.43439	0.412576	1.10777	-1.68559	-0.748019	0.219033	-1.01535	-1.15	-0.645269	-0.690356	1.01568	-1.37269	-0.647389	0.719205	0.313291	0.666605	-0.769732	0.208846	1.00407	0.462056	1.05121	-1.46717	0.0282889	0.299049	1.975	-0.654752	-2.06277	-0.0973521	-0.359307	0.66561	0.855377	0.361511	1.32657	0.522392	0.73421	-1.12694	-0.494742	1.09139	1.98574
Inosine	0.735222	0.544614	-0.170543	1.4186	-0.627727	-0.810175	-0.428278	-1.04047	-1.39282	0.274897	-1.82722	1.5726	0.471849	-1.31587	-1.3847	-0.784959	0.290579	-0.169524	-0.735045	-1.41509	-0.304073	1.02194	-0.279473	0.678528	0.654114	-0.463748	0.386055	0.803198	0.837417	-0.363915	-0.464744	-1.10796	-0.620065	0.562478	1.47243	-0.458014	-1.00719	1.08258	0.686449	1.96633	1.11652	1.16303	-0.0321054	0.334136	1.80927	-0.434613	-1.35445	-0.38557	-1.45259
Aspartic acid	2.10813	1.27922	1.12567	1.5195	-1.04839	-0.0745712	-1.4637	-0.499521	-0.0818464	0.452847	-1.37522	0.564019	-0.488863	-0.421357	-1.09824	-0.855148	-0.0250352	1.3591	-0.735099	-0.367875	-0.668045	1.91792	-1.68212	-0.8138	0.0600612	-0.175807	-0.723263	0.262374	0.942527	-0.559697	-0.209287	-1.44088	0.744386	-0.456645	-0.744956	-1.47487	-0.475709	1.2137	0.421751	-0.24076	-1.1753	2.00998	0.426586	0.258839	1.0178	-0.086786	-0.366731	0.127761	-0.0457127
Lactic acid	-0.333592	-0.137337	0.0783987	0.00137733	-0.0934828	-0.933398	-1.01053	0.826481	-0.396682	-0.909684	-1.30381	0.944264	1.15024	-2.05103	-0.47941	-0.29188	-0.502539	0.925649	-0.0360355	-1.21114	0.493525	-0.767845	-0.766271	1.1787	0.140022	0.14604	0.0593061	-0.00347918	0.162971	-0.799972	0.490489	-1.60449	0.583514	1.06531	1.92577	0.387864	-0.547724	0.505749	-0.48854	1.57079	-0.11438	1.31401	0.821658	1.22424	0.3082	-2.0694	-0.176172	-0.292639	0.974518
Serine	-0.217577	-0.296097	-0.346542	0.251765	-1.1793	-1.18119	-0.538935	1.42025	-0.784636	0.225819	-2.13891	-0.171327	0.184856	0.316949	-2.3375	0.427426	0.31489	-0.506129	-0.366778	-1.28301	-0.87266	-1.36547	-1.76206	-0.0642826	-0.349132	-0.0171022	-0.254789	-0.409787	-0.40885	0.521447	0.998474	-0.897581	1.57857	0.544748	-0.682499	0.247713	0.438953	0.521042	-0.355596	2.61054	0.526842	1.16321	0.0780504	1.07405	1.81845	-0.955692	-0.407749	1.09818	0.705562
Lysine	-0.0749617	-0.400035	0.970807	-0.229642	-0.754165	0.223446	-1.22018	0.918815	-1.2898	-0.629677	-2.12885	-0.474277	0.635661	-0.182115	-1.14689	0.536937	-1.15966	0.595904	-1.51554	-0.952509	-0.861576	0.261135	-0.697888	-0.290942	-0.149351	-0.0383704	0.210795	0.756284	-0.409895	1.45741	-0.0339591	-0.451651	1.76302	0.76864	0.656052	0.255216	0.681776	-0.975859	-0.402987	3.09796	0.751667	1.18094	-0.679875	-0.627517	1.83466	-0.0130162	0.248929	-1.13498	0.856523
Histidine	0.418389	0.107327	0.892933	0.777895	-0.770901	0.377647	-0.152205	1.81931	-0.80035	-0.263236	-1.69363	0.113144	1.36246	0.435826	-2.83617	0.175761	0.0999613	0.1117	-1.0475	-0.498577	-0.243791	-0.380332	-0.458738	1.04357	-0.00379775	0.144084	0.518548	0.866606	0.217374	0.819063	0.0170141	-1.58629	0.958955	1.41688	0.789093	-0.173607	-1.59371	0.445198	-0.188829	0.63783	0.0101931	1.903	0.0334139	1.07079	0.760656	-2.53948	-0.548496	-0.202619	0.407604
Maleic acid	0.59265	0.105337	0.0880125	0.232415	0.269771	-0.795907	-0.889233	0.186495	-1.06151	-0.0189486	-1.68572	1.44516	0.1628	-1.20852	0.101562	0.66747	-0.335104	0.216387	-0.873902	-0.780336	0.986596	-0.113513	-1.21758	0.976427	0.43787	-0.73646	-0.869738	-0.665108	0.504969	-0.562426	0.445896	-2.70096	-0.632857	0.828434	1.28053	0.237151	-1.50383	1.14199	0.621954	1.0903	0.74182	1.14888	1.10487	0.510588	0.929526	-1.34451	-0.382172	0.294254	0.898503
Isoleucine	0.323699	-0.513204	-0.54068	-0.496771	-0.611732	-0.854337	-0.129855	2.00969	-0.0399372	-0.772161	-1.66746	-0.00840055	0.563069	0.0176926	-1.50591	0.542614	-0.14935	0.0932156	-0.650188	-0.226632	-0.402003	-0.398301	-0.855417	0.797489	-0.707726	-0.181279	0.0548324	0.971261	-0.0941694	0.465948	-0.0462433	-1.83042	1.03498	1.92609	1.38387	0.174717	-0.378152	0.253595	-0.820192	3.28233	0.78213	1.18138	-0.707229	0.910829	1.15487	-0.769914	-0.562009	-0.344854	0.120747
Asparagine	-1.83113	-1.43531	0.182321	-0.650884	0.16903	-0.108121	0.469369	1.63461	-0.171058	0.459188	-0.52526	0.436296	0.868005	0.648969	-2.55868	0.819892	0.601636	-0.318	0.347936	0.0736287	0.294434	-3.39146	-0.335701	0.881944	0.0398322	0.566974	0.557791	0.72206	-0.715058	0.67316	0.446593	-0.684441	1.14548	0.890709	0.531153	0.493515	-0.430551	-0.393052	-0.736831	1.03323	0.699617	0.976831	-0.490229	1.00328	0.421645	-2.23522	0.510713	-0.181431	0.366684
Threonine	0.296988	-0.503004	0.828796	-0.0275255	-0.607471	0.0816189	-1.11195	1.3664	-0.576005	-0.272793	-1.45241	0.554917	1.4764	-0.193433	-2.10591	0.341019	0.0299846	0.0620424	0.0279641	-1.20807	-0.740696	-0.271287	-0.966439	0.897454	0.107428	0.199313	0.304893	0.00491904	-0.458875	0.620821	0.324709	-2.25137	0.86416	0.999843	0.442108	0.179766	-0.479931	0.415148	-1.59319	2.42483	0.595095	1.00986	0.319135	0.820069	1.50121	-1.61724	-0.70104	0.820229	-0.279569
Proline	-0.126099	-0.35447	0.92198	-0.0593481	-0.473601	0.306931	-0.00249404	1.95744	-0.787809	-0.600011	-1.03558	0.564458	1.69003	0.576214	-2.99366	1.12633	0.159525	-0.201894	0.282292	0.12527	-0.0919933	0.368847	-0.0217333	1.81275	-0.235563	0.600713	1.05985	0.791576	-0.417925	0.776914	-0.0813289	-1.86514	1.44237	1.3468	0.120868	-0.248858	-1.67976	0.434967	-0.669951	0.324663	0.128237	1.03983	0.222771	0.875619	-0.0455573	-2.38853	-0.303775	-0.552309	-0.189632
Alanine	-0.219294	0.0371279	0.343111	-0.0681715	-0.571917	0.107013	-0.606252	1.75943	-0.341608	-0.227777	-1.77317	0.65478	1.29399	0.204001	-2.94619	0.349028	0.0528584	0.155835	-0.777951	-0.467089	-0.00381506	0.764374	-1.23043	1.2032	-0.053414	0.129233	0.445695	0.767004	-0.200013	0.601576	0.568908	-1.82431	1.34705	0.772239	0.881392	-0.425818	-1.24017	0.706236	-0.383881	1.33745	0.249481	1.65372	0.331379	0.639652	0.373483	-1.76764	0.247014	-0.815534	0.277491
Phenylalanine	0.313366	-0.547266	0.179194	0.00141988	-0.411678	-0.379209	-0.650128	0.764273	-1.08179	-0.327861	-1.34853	0.30335	0.5285	-0.396184	-0.776662	0.299213	-0.230681	0.0507834	-0.376843	-0.685039	0.216382	-1.19433	-1.27268	0.418134	0.380147	-0.470716	0.177483	0.262153	0.333886	-0.118942	0.490198	-1.75534	0.729477	0.653254	-4.09454	0.310911	-0.786969	0.873068	-0.132723	2.01549	0.469608	1.08458	0.323751	1.04598	1.31362	-1.11911	0.122617	0.130603	0.765902
Tyrosine	0.854768	-0.358792	-1.6744	0.437102	-0.446727	-0.927012	0.545733	0.380924	-0.660278	0.036701	-1.50703	1.55193	-0.139624	0.656601	-1.6251	0.426437	0.415637	0.815647	-0.348127	0.274659	0.682498	-1.12287	-1.76689	0.502684	-0.0956982	-0.375938	0.319778	-0.224767	0.0780033	-0.522944	0.296165	-1.8362	0.268557	0.459172	1.2086	0.0916252	-2.13313	1.20151	0.755325	1.30748	0.314612	0.570583	0.437627	0.939273	0.28542	-0.980806	-0.682997	-0.198647	-0.263347
Hypoxanthine	-0.342959	-1.13491	0.304098	0.106578	0.227632	-0.437179	-0.686142	-0.272996	-1.17309	0.466163	-1.37482	0.682525	0.966748	-0.179145	-0.539525	0.630593	0.320743	-1.18102	0.238931	-0.495097	0.621643	-0.600638	-0.555712	1.20245	0.982367	-0.454779	0.407427	0.543119	1.36658	0.35666	0.536731	-0.762215	-0.514127	1.34147	0.814646	-1.06101	-0.23898	0.638753	0.391772	2.13492	1.00791	1.86503	0.430388	0.710498	1.03938	-1.55194	-1.35927	0.339007	-1.13522
Malic acid	0.820045	-0.109825	-0.14098	0.250746	0.242959	-0.825281	-0.664677	0.524929	-1.09148	-0.0964108	-1.82975	1.14032	0.330201	-1.17534	-0.0280376	0.607165	-0.464162	0.207183	-0.763611	-0.7924	0.877715	-0.520206	-0.951046	1.28694	0.420077	-0.676997	-0.841796	-0.213412	0.564631	-0.24719	0.242303	-2.64394	-0.238317	0.910665	1.53964	0.309152	-0.94718	1.0724	0.822274	0.773168	0.740118	1.20779	1.24341	0.550254	0.243766	-1.28645	-0.657634	0.321807	1.06503
Ethanolamine	0.158154	-0.455538	-0.166226	-0.339706	-0.33508	-1.00043	-1.54129	1.41835	-0.838332	-0.312853	-2.23157	0.440367	0.56179	-0.08381	0.452997	0.0180893	-0.27653	0.196394	-0.983998	-1.37802	0.390024	-0.280174	-1.55422	0.0259385	0.0496856	-0.294999	-0.634818	0.0851004	0.088967	0.173263	0.963444	-1.61972	1.29227	1.11771	0.650044	-1.0635	0.255634	0.140533	-0.0718	2.27115	0.935445	1.73358	0.786678	0.265612	1.47597	-1.09465	-0.691796	0.0501586	1.18221
Glutamic acid	0.587633	0.280719	0.347078	0.56933	-0.158973	-0.58464	-1.25327	0.425954	-1.20155	0.308039	-2.33786	1.12653	0.686136	-0.782494	-1.27669	-0.72747	-0.260747	0.772464	-1.58122	-1.0633	0.011318	1.14898	-1.52958	-0.0326323	-0.333335	0.0905926	-0.0683913	0.183641	0.777586	-0.0259626	-0.0562761	-2.0334	0.295074	1.29115	0.670759	-0.701761	-0.555206	0.625918	0.943375	1.58305	0.528128	1.88834	0.622402	0.111731	1.13038	-0.903401	-0.719465	0.105237	-0.240341
Glyceric acid	0.486253	0.0985887	0.250896	0.566492	-0.646004	0.0494284	-0.946704	-0.0175852	-0.524585	0.265987	-1.15613	0.586192	0.581609	-0.481162	-0.597625	0.061034	-0.537546	0.874737	-0.989282	-0.522897	0.113911	0.0592467	-1.46335	1.07762	0.654493	-1.34707	-1.07014	-1.06575	-0.269119	-1.52147	0.339532	-2.03936	0.6474	-0.33383	0.473302	-0.921713	-0.65668	0.75272	-0.604795	1.64837	-0.511906	0.14795	0.70119	1.4875	1.63573	-1.67243	0.153218	0.65972	0.986155
Fumaric acid	0.487123	0.165446	-0.0455971	0.246688	0.474766	-0.764398	-0.716212	0.548591	-1.08528	0.206301	-1.40943	1.71905	0.118462	-1.27986	0.4208	1.05992	-0.530663	0.154544	-0.931784	-0.54903	1.49768	0.159336	-0.78047	1.15367	0.61624	-0.63908	-0.901209	-0.367596	0.583023	-0.593141	0.336938	-3.0283	-0.761671	0.900353	1.48433	0.256077	-1.58137	0.751038	0.603027	0.90346	0.806245	1.1418	0.784525	0.306981	0.443952	-1.32582	-0.215892	0.218001	0.897563
Guanosine	0.949781	1.11443	-1.07493	1.85582	-1.09725	-0.757823	-0.876722	-1.23563	-0.205497	1.01624	-1.35311	1.55408	-0.282849	-0.530018	-0.84217	-0.426082	0.281964	0.714312	-0.299667	-1.37302	-0.745218	2.40719	-0.970507	-0.222722	0.42105	0.14585	-0.628146	0.406073	1.63297	-1.16071	-0.263301	-0.509123	0.445775	-0.413805	0.224794	-0.512225	-0.410138	1.85277	0.634244	0.631409	0.277887	0.334056	0.861996	-0.38061	1.17578	1.05005	-1.31282	-0.701344	-0.772553
Guanine	1.14951	1.17156	-0.855719	1.75858	-1.32335	-0.941963	-0.896312	-1.0804	-0.247713	1.14891	-1.41471	1.46875	0.13332	-0.578704	-0.898255	-0.00948313	0.468364	0.761896	-0.0847978	-1.10703	-0.795155	2.10453	-0.927655	-0.140353	0.777975	0.134935	-0.637114	0.381912	1.57706	-1.02114	-0.139824	-0.554133	0.568467	-0.691005	0.0583285	-0.693924	-0.363032	1.72575	0.572527	0.78887	0.0638878	0.294503	0.854622	-0.604919	1.16793	0.862928	-1.22367	-0.488642	-0.832459
Guanidoacetic acid	-0.226483	-0.194197	1.07254	0.0110089	-0.0216572	-0.386142	-1.19845	0.927761	-0.453346	-0.441917	-2.52179	1.78227	0.285272	-0.294042	-2.02504	0.566309	-1.22165	-0.608252	0.156902	-0.663172	-0.271041	0.392004	-1.35484	0.633936	0.274127	0.13141	0.168206	-0.363483	-0.824175	1.0006	0.419893	-0.992313	2.64589	0.578535	0.737359	-1.30132	0.219301	-0.142025	-1.34048	2.8616	-0.50184	0.841997	0.919781	-0.500296	0.842426	-0.674801	0.755599	0.978963	-0.387215
Glycine	-0.29396	-0.783694	-0.209922	-0.23675	-0.570031	-1.01246	-1.11893	1.03565	-0.552289	-0.0267888	-1.69181	-0.150064	0.522201	0.173631	-2.39217	0.0923455	0.103205	-0.529046	-0.330751	-1.16811	-0.0759874	-1.02487	-1.69978	0.536401	-0.0569931	-0.255878	0.187465	-0.200066	0.153615	0.503723	1.1313	-1.114	1.39362	0.78424	0.939217	-0.722206	-0.0934852	0.992368	-0.426375	2.71153	0.789456	1.16975	1.21124	0.475678	1.61328	-0.573634	-0.721588	0.607853	0.474829
Glucose	0.224136	0.762783	0.900642	0.482025	-1.02518	0.119662	-1.30181	0.831356	-1.16159	-0.859165	-1.18085	0.230193	2.10048	-0.461797	-0.877147	-0.632428	-0.705543	0.518073	-0.705943	-0.91085	-0.197911	0.269691	-1.22481	1.62538	0.0655549	-0.490408	0.757515	0.127346	0.608605	1.25987	-0.257814	-2.04759	-0.0262639	2.15732	1.92576	-0.26418	-1.19878	0.27305	-0.796477	0.726606	-0.536482	1.88041	1.28193	1.24035	0.363944	-1.16208	-0.193521	0.20556	0.725627
Deoxyadenosine	1.60845	1.98754	-0.320337	0.528129	-0.637721	-1.93733	-0.0548346	-0.500174	0.049729	1.56784	-1.66858	1.49799	1.37323	0.13915	-0.308799	1.49657	1.57951	1.65035	0.942282	0.0761935	-0.734146	-0.801596	-0.488978	0.191456	1.65474	0.687521	-0.178768	0.0290486	0.803072	-1.18595	0.443385	-1.12291	0.364137	-1.05377	-0.645568	-0.538447	-0.108944	0.174633	-0.378834	0.826621	0.184738	-0.0299765	0.616782	-0.847834	0.51539	-0.867032	-0.922044	0.0477622	-0.433119
Cystathionine	-0.203888	0.898022	-1.41498	-0.0709186	-0.493922	-0.27951	-0.539887	1.57882	0.94674	-1.15175	-1.43869	0.329689	1.37152	0.0802011	-1.54343	-0.315593	0.38302	-0.00513039	-1.48808	-1.46836	0.0237395	1.61448	-0.828081	1.32196	-0.89382	-0.190896	-0.566456	0.145607	-0.729813	0.902135	0.323356	-1.69984	0.179326	0.906211	1.33812	-0.296791	0.516529	0.311832	-1.06475	1.2955	0.740214	1.13233	-0.311402	0.478837	0.257029	-0.966859	0.22897	-0.239613	-0.214031
Choline	0.0112933	-0.519343	0.542356	-0.0648132	-0.42087	-0.549334	-1.0526	-0.0730994	-0.828646	0.0713362	-1.70237	0.476382	0.779241	0.146202	-0.645357	-0.105692	-0.125061	0.0110113	-1.10559	-1.10745	0.162417	-0.719403	-1.58465	0.14787	0.360686	-0.466455	0.097848	-0.0617451	0.824595	-0.178055	0.587436	-1.77185	0.292318	0.387533	1.13975	-0.792419	-0.753543	0.849932	-0.0893781	2.56205	1.08328	1.69124	0.956352	0.436883	1.30572	-1.53082	-0.807538	1.08948	0.58403
Citric acid	1.01472	0.468004	-0.359369	-0.517986	0.561546	-1.10189	0.160226	0.497455	-1.56308	-0.682456	-1.15433	0.945511	0.212	-0.366101	-1.30365	0.98172	-0.28858	-0.00653486	0.014177	-0.552133	1.81677	-0.710475	-0.479496	1.66775	0.643143	-0.9219	-0.780356	-1.22958	0.789527	-0.765421	1.00157	-3.0808	-0.0291325	0.435427	0.827407	-0.55205	-1.18343	0.601668	0.873789	0.458477	-0.401035	-0.440105	0.915979	0.628825	1.18808	-1.11108	-0.390153	-0.0163341	1.33967
Dimethylglycine	0.683299	0.113535	0.337002	-0.11653	-0.287809	-0.0657461	-0.163902	1.2094	-0.19923	0.228621	-1.54171	0.257265	0.574087	0.587147	-2.22666	0.530712	0.862319	-0.279113	-0.516484	-0.837856	-0.505553	-1.2251	-1.39412	0.942877	0.433607	-0.132718	-0.580896	-0.842003	-0.678521	0.309272	0.347357	-2.04882	0.189572	0.856294	0.897526	-0.764738	-0.254785	-0.318794	-0.20047	1.88388	0.777841	1.40019	1.09296	0.311492	1.49511	-1.76692	-0.261366	0.957487	-0.637403
Cytidine	0.116634	-0.433032	0.163308	0.729122	-0.327913	-0.28197	-0.94492	-0.362238	-1.01	0.307661	-1.81574	0.665648	0.351377	-0.0211942	-3.80489	0.00637657	0.166782	-0.632197	-0.12697	-1.22904	0.0154028	0.311065	-0.964559	0.296911	0.469232	-0.328464	-0.0511741	0.194589	1.22768	0.179044	0.407324	-0.900111	0.0212527	1.31857	0.995441	-0.765217	-1.00201	0.953137	0.20278	1.85638	1.03958	1.35789	0.851532	0.643974	1.38479	-1.02619	-1.36016	0.731321	-0.532668
Dimethylamine	0.469899	-0.516518	-0.106583	1.22032	0.0999991	-0.355441	-0.542466	0.372275	-0.200116	-0.504488	-1.57727	0.1986	-0.787869	-0.571696	-0.816004	0.273675	0.105966	-0.286155	-1.01635	-1.66608	-0.360829	0.451174	-1.27691	-0.730223	0.211197	-0.950343	-0.909472	-0.801643	0.804971	-0.634404	0.47926	-2.03144	0.594984	0.0868984	0.987279	-0.868779	-0.837443	1.18015	0.0419119	0.666207	1.03972	0.216069	0.269788	-0.53038	1.7094	1.41744	0.33623	0.0498014	0.673213
Deoxyguanosine	1.18807	1.15973	-0.0298724	0.81058	-1.18806	-2.27184	0.0174483	0.00364977	0.205096	1.08385	-0.409469	0.933308	0.93714	-0.0117687	0.348579	1.00676	0.883795	0.921787	0.637842	0.567644	-0.481745	0.704045	0.400488	0.114316	1.1882	0.700645	0.0597711	0.668938	1.06936	-0.36499	0.642253	0.0205209	0.741879	-2.09027	-0.484381	-0.357465	0.420904	0.347878	0.165201	0.455479	0.341515	0.296967	0.443159	-2.0018	0.619996	0.215045	-0.449386	0.115142	-1.90448
cis-Aconitic acid	0.941935	0.0915535	-0.447894	-0.790657	0.488614	-1.26842	-0.0520364	0.957143	-1.57372	-0.42278	-0.916266	-0.0149098	0.7988	-0.377772	-1.08219	0.942863	-0.125858	0.425405	0.480568	-1.20668	0.810245	-1.00172	-0.504052	1.5194	0.0179045	-0.511724	-0.341753	-0.985199	-0.268961	-0.289898	0.748644	-2.9357	-0.172333	0.400349	1.06311	-0.203298	-1.82416	0.147554	-0.00521233	-0.363878	-0.158148	-0.066301	0.496973	1.20521	1.04043	-1.00122	-0.258611	-0.174012	1.60904
Deoxyinosine	1.21227	1.11763	-0.289492	0.59968	-0.710761	-0.73605	-0.50112	-0.156	-0.118549	0.904593	-1.03665	0.914204	0.798149	-0.579265	0.198388	0.961654	0.773592	0.821789	-0.0303285	0.275191	-0.444648	0.746868	-0.252673	-0.0500299	1.15025	0.0928808	-0.40665	0.627755	1.08069	-0.29796	0.649601	-0.540464	0.769592	-0.846965	0.193101	-0.518372	0.354015	0.583053	0.309831	1.00483	0.325108	0.348769	0.40969	-0.889251	0.766937	0.0691186	-0.395382	0.107896	-2.84138
Pipecolic acid	0.389981	0.197726	0.17733	0.787777	-0.609615	-0.195133	-1.10666	0.714093	-0.856422	0.700667	-1.80045	1.31095	0.828593	-0.389229	-1.78505	-0.418312	0.483687	0.349106	-1.24287	-0.983559	-0.289636	0.148477	-1.56166	0.095962	-0.0636856	-0.372798	-0.610839	-0.532548	0.724742	-0.203962	-0.0666197	-2.09428	0.125048	1.34029	0.563591	-0.49032	-0.932848	0.825497	0.823558	1.39862	0.347872	1.82857	0.707579	0.252398	1.105	-0.68044	-1.10342	0.691008	0.294194
Epinephrine	-0.649233	1.17612	-0.687694	1.27001	0.597378	-0.965062	0.686657	-0.682889	-0.208928	-0.766809	-1.27731	0.957671	-0.599871	-0.861161	-1.07983	-0.794306	0.0473836	0.77462	-0.972841	-1.15468	-0.733907	-0.0121546	-1.28637	-0.605136	-0.592866	0.972957	-0.794306	0.70136	1.22793	-0.800674	-0.634468	0.358749	-0.586955	0.874998	1.45152	-0.757031	0.728636	-0.24803	-0.648697	3.2919	1.29257	-0.413544	0.341108	-0.500929	1.35465	-1.09458	-0.904485	-0.508261	-0.333677
Creatine	0.509164	1.48427	-0.236134	1.73624	-0.245818	-0.443201	-1.17372	0.121195	-0.860187	-0.233351	-2.11968	-0.00841269	0.000867109	-0.243983	0.0481721	-0.44446	-0.531686	1.85844	-0.62172	-0.531273	-0.760215	3.04194	-1.39319	-0.484012	-0.145081	-0.384423	-0.48404	-0.322332	1.0511	-0.479809	-0.0252893	-1.56817	0.645724	0.241915	-0.0798196	-1.41863	-0.381533	0.709802	0.792113	2.09719	0.246123	1.20103	0.659713	0.508129	0.651805	-1.14608	-0.700389	1.06995	0.123819
C0	0.153874	0.369843	0.520318	0.743492	0.15283	-0.558705	-0.803161	-0.499644	-1.31605	-0.279202	-3.42007	-0.00411798	0.188943	0.0261119	0.51667	0.172279	-0.470919	0.984896	0.16854	-0.0534515	-0.482204	0.795918	-0.531205	0.0861308	0.44274	-0.383427	0.108361	-0.174165	-0.183941	-0.242797	-0.494983	-1.90193	0.452501	0.0183487	1.13784	-1.70438	-0.564115	0.59885	0.690324	2.61539	0.483536	1.17398	0.161139	0.327688	0.724847	-1.35819	-1.14975	1.02608	0.956759
beta-Alanine	0.151568	-0.0242004	-0.0060984	0.157132	-0.431461	0.457905	-0.794252	1.84534	0.703	-1.01598	-1.3389	-0.270966	1.70897	0.210759	-1.15865	0.127678	0.841209	-0.748107	-0.684049	-0.72306	-0.00187378	1.68389	-0.857589	1.57401	-0.860718	0.397681	0.830369	0.644137	-0.746131	1.67564	0.0329464	-1.88288	0.640842	1.02969	1.65229	-0.757985	0.608355	-0.37481	0.0977683	2.7869	0.238941	1.023	-0.00140125	-0.155059	0.161232	-1.19396	-0.00866325	-0.871849	-1.07144
Adenosine	0.235326	0.82764	-0.627425	0.855669	0.0375001	-0.124821	0.491848	-3.08344	0.283065	1.06605	-0.485269	1.15316	0.0823125	0.324326	-0.0415981	0.383538	0.610545	0.603952	0.415002	-0.410529	-0.523687	1.05997	0.190996	0.731941	0.48339	0.819692	-0.0427182	0.529393	0.774201	-3.1675	-0.266481	0.39829	-0.305883	0.0636993	-0.171465	-0.453789	0.558604	0.572248	0.244033	0.0697741	0.335476	0.237437	0.664098	-0.382404	0.0546985	-0.23301	-1.05235	-0.131682	-0.668147
Betaine	0.82987	0.0716486	0.354665	0.104494	-0.306925	-0.0376	0.0466053	0.939897	-0.482303	0.212417	-1.88645	0.0158858	0.134672	0.644165	-2.10504	0.100596	1.33248	-0.579256	-0.803379	-0.627702	-0.225609	-1.42772	-1.15391	1.02014	0.36791	0.257682	-0.115495	-0.0919241	-0.778123	0.0827657	0.334102	-1.95927	0.417319	0.849728	0.823057	-0.99498	0.125131	-0.47993	0.168082	1.6887	0.668167	1.06977	1.34838	-0.097823	1.50137	-1.82364	-0.20392	0.868672	-0.630209
Butyric acid + Isobutyric acid	-0.214313	-0.307649	-0.71816	-1.24106	-0.852063	-0.980058	-0.33819	0.692289	-0.793518	0.0917538	-1.83015	-0.848494	-0.0205356	-0.186885	-0.59584	0.0572934	-0.627515	-0.150564	-0.80885	-0.887562	0.048966	-1.63913	-0.665476	0.813189	0.557182	-0.0614034	-2.80171	-1.37462	0.0122549	-0.594377	0.198844	-1.59279	0.122134	0.598983	-0.108631	-0.510309	-0.0586881	0.686393	-0.087647	2.22999	0.361872	0.500222	0.557826	0.998138	1.79188	0.18198	-0.0855051	1.51576	1.96233
Adenine	0.956574	1.44265	-0.243533	0.774783	-0.452067	-0.35862	0.504751	-0.256659	0.427298	1.52151	-2.77021	1.23549	0.691379	0.262409	-0.18366	0.926939	1.19635	1.22717	0.77414	0.0941249	-1.33923	0.586156	-0.05968	0.526605	1.14541	0.80973	-0.03787	0.49225	0.585007	-0.449856	0.272135	-0.628753	0.143834	-0.970044	-1.94848	-1.30745	0.478259	-0.747075	0.358615	0.503207	0.687122	0.221731	0.71578	-1.9944	0.164328	-0.337967	-0.635962	0.260464	-1.82728
Carnosine	1.32082	0.67053	-0.745854	1.62187	-0.839493	-0.254823	-0.958489	-0.691754	-0.00444885	1.33771	-0.751717	1.49302	-0.919636	-0.436161	-0.273981	-1.0615	-0.564618	0.792088	-0.682243	-1.26621	-0.743537	2.14071	-1.1978	-0.759656	-0.0203634	0.0599176	-1.20462	0.146957	1.6651	-0.874923	-0.93653	-0.942957	0.641452	-0.726911	0.245932	-0.142582	-0.764423	1.37865	1.67905	-0.266313	-0.494262	-0.928239	0.714761	-0.528055	0.752534	1.73579	-0.447139	-0.311337	-0.0518024
3-Methoxytyramine	0.770269	-1.95515	1.36431	-2.35369	0.0630139	-0.331773	0.661113	0.871142	-1.00506	0.295839	-1.34096	-0.729191	0.64303	0.373467	0.635119	0.900436	0.563365	0.182113	0.390785	0.798275	0.659717	-3.56773	-0.255621	1.19018	0.490743	-0.82178	-0.287612	0.141551	0.385873	0.203128	1.00449	-0.3581	-1.61906	0.44781	-0.321142	-0.150173	-0.91787	-0.322891	-0.530825	1.49622	0.762302	0.708786	0.648576	0.907026	0.692637	-1.13299	-0.549854	1.38597	0.551137
4-Hydroxyphenylacetic acid	-0.190908	-1.86661	0.443539	-0.00606892	0.183415	-1.24376	-0.273868	0.823119	-1.2457	0.124996	-1.66963	-0.110587	0.245124	0.486838	-1.16098	0.594916	-0.545977	-0.179732	-0.324237	-1.24801	1.40035	-0.883306	-1.49396	-0.0928682	-1.05471	-0.753754	-0.810896	-1.48413	0.827488	-0.521447	-0.00773923	-1.59643	0.607781	0.269354	1.175	-1.02214	-1.36329	0.687526	3.41138	0.439574	0.559117	0.0633548	0.429867	1.39961	0.238089	-0.483434	-0.206722	-0.0396671	1.52296
alpha-Ketoisovaleric acid	0.918122	-0.300082	0.497466	-0.824945	-1.08481	-0.820911	-1.25013	0.651974	-0.3629	0.193656	-0.729954	0.00539298	0.298438	-0.149867	-1.34201	0.471655	-0.0502844	-0.133719	-0.282069	0.434725	0.146206	-0.151469	-0.310493	1.18462	1.13276	-0.101246	-0.153615	-0.0979355	0.422914	0.666622	1.17081	-2.3649	0.606717	1.2687	1.49708	-0.754243	-1.21793	-0.196919	-1.48688	2.46451	0.0443152	1.14803	0.826622	0.964221	1.13269	-0.4291	-0.150485	1.38245	1.45662
Deoxycytidine	1.31718	1.20032	-0.194791	0.589589	-1.11301	-1.20451	-0.569524	-0.41467	-0.645748	1.21523	-1.71793	0.999236	1.02051	-0.624832	-3.47997	1.06857	0.899718	1.08713	0.531418	0.0876073	0.154802	-0.0023265	-0.713529	0.0462485	1.70977	0.275992	-0.299457	0.415955	1.37732	-0.39258	0.676987	-1.26337	0.588997	-0.519388	0.272046	-0.478226	-1.67285	0.777958	0.334071	-0.371353	0.464792	0.506959	0.761992	-0.358148	0.516632	-1.35616	-1.04436	0.307919	0.32562
Deoxyuridine	1.13053	0.0270999	1.24021	-2.05407	0.403909	0.515456	0.997331	0.482633	0.584431	0.850061	0.487227	1.5259	-0.540238	-0.860259	-2.3876	-2.0263	-1.11494	0.570592	-1.20497	-1.23876	0.553098	0.168224	-1.00865	0.195034	-0.715801	-0.67629	-0.0898071	-0.454656	0.693149	-0.676382	1.24811	-0.873594	0.677255	-1.84747	0.496479	-0.131021	0.633757	0.912652	-1.84205	0.548851	-0.540388	1.65586	-0.148485	0.844341	-1.1524	-0.683826	-0.317604	1.01835	0.958467
3-Hydroxybutyric acid	0.335392	-1.27689	1.03436	-0.258663	-0.243917	0.655278	0.0516545	-0.404206	-0.678852	-0.127368	-0.925578	0.236889	2.05518	-0.382927	-1.47103	-0.722058	-0.167299	-1.18839	-1.67734	-1.17147	0.758035	-0.801165	-1.94576	-0.158513	0.482405	-0.44238	-0.0861594	-1.22838	-0.0220992	-0.463629	0.277913	-0.939598	0.919756	0.928686	-0.084694	-0.757091	-0.719514	0.645638	0.525764	3.20171	1.3719	0.795749	0.92724	-0.691712	0.378687	0.0728204	0.471204	-0.0755514	1.29014
2-Hydroxybutyric acid	0.454984	0.206089	1.03544	-0.721418	0.285436	-0.138159	-1.04052	-0.021529	-0.75932	-0.777491	-0.379663	0.70055	1.63398	-0.890668	-1.01364	0.197382	-0.128921	0.191375	-0.300763	-0.833582	0.628084	-0.543552	0.303765	1.54656	0.599985	0.0517321	0.379441	-0.326159	0.264417	-0.0744925	0.894663	-1.85107	0.22597	0.884107	1.99518	-0.133509	-1.21025	-0.0191182	-0.50117	2.29498	-0.0884843	0.857851	1.56848	1.1469	0.464613	-1.88332	-0.499045	-0.27634	1.23679
1,3-Diaminopropane	0.825591	-0.204267	0.287288	0.171021	-0.00540349	-0.243729	-0.619905	1.33778	-0.748768	-0.0245016	-1.79004	0.446796	0.626158	-0.218224	-0.979998	0.308112	-0.0616795	-0.385443	-0.236339	-1.14875	0.317617	-0.769471	-1.5564	1.2442	-0.211697	-0.365531	0.157079	0.137616	-0.0931993	-0.0227507	0.248017	-2.88715	0.441121	0.362187	2.15132	0.54088	-1.33253	0.218644	-0.180379	1.44734	0.0327161	0.981769	-0.0653339	1.23977	0.893418	-1.40279	-0.164746	-0.622258	-0.120403
[truncated: 11 more columns]

## Sheet: Table S1B
Table S1B: Differentially Expressed Metabolites with Statistical Significance (p < 0.05) Identified through Univariate Analysis for E. coli-Infected and Control Groups (8 Hours)
ID	t.stat	FC	log2FC	p.value	log10p	FDR
TG(16:1_36:2)	8.8413	0.46452	-1.1062	2.4261e-12	11.615	1.4387e-09
TG(16:1_34:2)	8.2791	0.43794	-1.1912	2.0891e-11	10.68	6.1941e-09
TG(18:1_34:2)	7.7194	0.57288	-0.8037	1.8114e-10	9.742	3.5804e-08
TG(18:1_32:2)	7.5096	0.42295	-1.2414	4.0783e-10	9.3895	6.0461e-08
TG(20:1_34:2)	7.2569	0.58116	-0.78298	1.0848e-09	8.9646	1.2866e-07
TG(18:1_36:2)	6.7049	0.56692	-0.81878	9.1623e-09	8.038	9.0554e-07
TG(18:1_32:1)	6.6479	0.52982	-0.91641	1.141e-08	7.9427	9.6663e-07
TG(16:1_36:3)	6.5344	0.65106	-0.61914	1.7666e-08	7.7529	1.287e-06
TG(16:1_34:3)	6.5082	0.42383	-1.2384	1.9533e-08	7.7092	1.287e-06
TG(16:1_34:1)	6.4596	0.53102	-0.91316	2.3545e-08	7.6281	1.3962e-06
TG(16:0_34:2)	6.399	0.57309	-0.80316	2.9715e-08	7.527	1.5159e-06
CE(14:0)	-6.3726	1.5184	0.60251	3.2883e-08	7.483	1.5159e-06
CE(20:3)	-6.3698	1.7121	0.77573	3.3232e-08	7.4784	1.5159e-06
TG(20:1_32:1)	6.126	0.45829	-1.1257	8.4399e-08	7.0737	3.5749e-06
CE(18:1)	-6.1008	1.59	0.669	9.2908e-08	7.0319	3.673e-06
CE(20:5)	-6.0782	1.7281	0.78922	1.0125e-07	6.9946	3.7524e-06
CE(18:3)	-5.8711	1.4524	0.53841	2.2209e-07	6.6535	7.7471e-06
Methylhistidine	-5.7781	2.0807	1.0571	3.1552e-07	6.501	1.019e-05
TG(18:1_34:1)	5.769	0.62373	-0.68101	3.2649e-07	6.4861	1.019e-05
TG(18:2_32:1)	5.7183	0.60878	-0.716	3.9526e-07	6.4031	1.1719e-05
TG(16:1_32:1)	5.6881	0.43916	-1.1872	4.427e-07	6.3539	1.2501e-05
TG(16:0_30:2)	5.6336	0.52833	-0.9205	5.4311e-07	6.2651	1.3687e-05
TG(18:1_30:2)	5.6295	0.47384	-1.0775	5.5142e-07	6.2585	1.3687e-05
TG(16:0_38:2)	5.6283	0.58241	-0.77989	5.5395e-07	6.2565	1.3687e-05
TG(16:0_36:2)	5.5783	0.63414	-0.65712	6.6785e-07	6.1753	1.5431e-05
CE(18:0)	-5.5749	1.5644	0.64561	6.7659e-07	6.1697	1.5431e-05
TG(16:0_32:2)	5.5101	0.52143	-0.93944	8.616e-07	6.0647	1.8923e-05
CE(22:5)	-5.3668	1.6609	0.73198	1.4667e-06	5.8336	3.1064e-05
CE(18:2)	-5.3298	1.4492	0.5353	1.6816e-06	5.7743	3.4386e-05
TG(18:1_30:1)	5.305	0.48664	-1.0391	1.8429e-06	5.7345	3.6428e-05
CE(20:4)	-5.2865	1.6864	0.7539	1.9728e-06	5.7049	3.7737e-05
TG(18:1_36:1)	5.2763	0.5982	-0.74129	2.0486e-06	5.6885	3.7963e-05
TG(16:1_36:4)	5.1695	0.68616	-0.54338	3.0312e-06	5.5184	5.4273e-05
TG(18:1_34:3)	5.1623	0.69699	-0.5208	3.1118e-06	5.507	5.4273e-05
CE(22:6)	-5.0899	1.5708	0.65154	4.0538e-06	5.3921	6.8682e-05
TG(20:2_34:2)	5.0709	0.63089	-0.66453	4.3431e-06	5.3622	7.154e-05
TG(20:1_34:0)	5.0518	0.48405	-1.0468	4.6566e-06	5.3319	7.4631e-05
CE(20:1)	-5.0073	1.7358	0.79561	5.4711e-06	5.2619	8.5377e-05
TG(18:1_36:6)	4.9814	0.56907	-0.81332	6.009e-06	5.2212	9.1089e-05
Butyric acid + Isobutyric acid	-4.973	1.8131	0.85843	6.1938e-06	5.208	9.1089e-05
TG(16:1_34:0)	4.9684	0.60545	-0.72393	6.2979e-06	5.2008	9.1089e-05
DG(18:1_18:1)	4.9595	0.38464	-1.3784	6.5047e-06	5.1868	9.184e-05
TG(18:1_36:3)	4.9354	0.68269	-0.55069	7.095e-06	5.149	9.7845e-05
TG(14:0_36:2)	4.8476	0.62407	-0.68021	9.729e-06	5.0119	0.00013112
TG(16:0_34:3)	4.8019	0.69059	-0.53411	1.1455e-05	4.941	0.00015095
TG(18:1_35:2)	4.7712	0.63083	-0.66467	1.278e-05	4.8935	0.00016475
TG(16:1_38:3)	4.7319	0.61867	-0.69276	1.4698e-05	4.8327	0.00018544
Caproic acid	-4.6853	1.5383	0.62135	1.7337e-05	4.761	0.00021419
CE(17:1)	-4.6667	1.4827	0.56821	1.8512e-05	4.7325	0.00022404
TG(16:1_32:2)	4.6535	0.60869	-0.71621	1.9395e-05	4.7123	0.00023002
TG(16:0_37:3)	4.6392	0.65394	-0.61278	2.0405e-05	4.6903	0.00023726
TG(18:1_32:3)	4.6196	0.67619	-0.5645	2.1858e-05	4.6604	0.00024926
TG(16:1_36:1)	4.5823	0.53439	-0.90403	2.4919e-05	4.6035	0.00027881
TG(20:2_34:1)	4.5655	0.68219	-0.55174	2.6431e-05	4.5779	0.00029025
CE(16:0)	-4.5247	1.4342	0.52026	3.0482e-05	4.516	0.00032865
TG(16:0_38:3)	4.4224	0.70362	-0.50713	4.3491e-05	4.3616	0.00045804
TG(20:1_34:1)	4.4189	0.55329	-0.8539	4.4027e-05	4.3563	0.00045804
TG(18:2_36:2)	4.3956	0.7167	-0.48056	4.7717e-05	4.3213	0.00048189
TG(20:1_31:0)	-4.3942	1.4921	0.57734	4.7945e-05	4.3193	0.00048189
Trimethylamine N-Oxide	-4.3861	23.75	4.5699	4.9307e-05	4.3071	0.00048732
TG(14:0_34:2)	4.3523	0.64503	-0.63257	5.5375e-05	4.2567	0.00053832
N-Acetylputrescine	-4.32	2.656	1.4093	6.1876e-05	4.2085	0.00058556
TG(18:1_36:4)	4.3184	0.69107	-0.53309	6.221e-05	4.2061	0.00058556
CE(16:1)	-4.3058	1.3627	0.44646	6.4946e-05	4.1874	0.00059788
TG(18:0_32:2)	4.3032	0.54445	-0.87713	6.5535e-05	4.1835	0.00059788
3-Aminoisobutyric acid	-4.2967	1.611	0.68798	6.7001e-05	4.1739	0.00060199
TG(18:0_36:2)	4.2887	0.63822	-0.64788	6.886e-05	4.162	0.00060946
TG(18:2_34:2)	4.2723	0.74018	-0.43405	7.2826e-05	4.1377	0.00063508
TG(18:2_34:1)	4.2532	0.74353	-0.42753	7.7722e-05	4.1095	0.00066796
TG(16:0_36:6)	4.2212	0.64054	-0.64263	8.6617e-05	4.0624	0.00073377
TG(18:3_34:3)	4.2074	0.53588	-0.90002	9.0785e-05	4.042	0.00075824
PC aa C38:5	-4.1992	1.6045	0.68215	9.3315e-05	4.03	0.00076408
TG(16:0_32:1)	4.1959	0.61087	-0.71106	9.4378e-05	4.0251	0.00076408
TG(16:0_36:3)	4.1929	0.75569	-0.40413	9.5349e-05	4.0207	0.00076408
TG(18:1_35:3)	4.1873	0.66711	-0.584	9.7154e-05	4.0125	0.00076817
PC aa C36:6	-4.1771	1.4992	0.5842	0.00010057	3.9975	0.00078468
PC aa C36:5	-4.1723	1.4885	0.57382	0.00010221	3.9905	0.00078718
PC aa C38:4	-4.1668	1.6172	0.6935	0.00010412	3.9825	0.0007916
TG(16:1_32:0)	4.1628	0.54408	-0.8781	0.00010552	3.9767	0.00079205
TG(18:3_34:1)	4.1299	0.72121	-0.47151	0.00011787	3.9286	0.00087058
TG(18:0_34:2)	4.1273	0.7136	-0.48681	0.00011892	3.9248	0.00087058
TG(16:1_30:1)	4.096	0.58204	-0.78082	0.00013207	3.8792	0.00095507
TG(16:0_36:5)	4.0884	0.72355	-0.46684	0.00013547	3.8682	0.00096786
Hex2Cer(d18:1/16:0)	-4.0453	1.5356	0.61882	0.0001564	3.8058	0.0011041
Homocitrulline	-4.0377	1.4345	0.52053	0.00016038	3.7949	0.0011189
TG(16:0_32:3)	3.9734	0.67734	-0.56205	0.0001984	3.7025	0.001368
TG(16:1_38:4)	3.9575	0.7038	-0.50675	0.0002091	3.6796	0.0014252
TG(18:2_36:3)	3.9413	0.71272	-0.4886	0.00022048	3.6566	0.0014858
TG(18:1_33:1)	3.9373	0.61296	-0.70612	0.00022345	3.6508	0.0014888
TG(18:2_36:1)	3.9289	0.7625	-0.39119	0.00022969	3.6389	0.0014984
TG(18:1_33:2)	3.9265	0.67995	-0.55651	0.00023146	3.6355	0.0014984
TG(18:1_30:0)	3.9252	0.65356	-0.61361	0.00023246	3.6336	0.0014984
TG(16:1_36:5)	3.9163	0.69691	-0.52095	0.00023932	3.621	0.0015161
TG(20:1_32:2)	-3.915	1.4871	0.57253	0.00024033	3.6192	0.0015161
TG(18:0_32:1)	3.9066	0.67196	-0.57354	0.00024702	3.6073	0.0015419
TG(16:0_35:2)	3.8756	0.6753	-0.56639	0.00027335	3.5633	0.0016885
Orotic acid	3.8623	0.57985	-0.78624	0.00028545	3.5445	0.0017451
TG(16:0_35:1)	3.8513	0.61427	-0.70306	0.00029583	3.529	0.0017901
TG(18:0_36:3)	3.8414	0.78012	-0.35823	0.00030553	3.515	0.0018301
N-Acetyl-Alanine	3.7979	0.67936	-0.55776	0.00035166	3.4539	0.0020853
PC ae C42:0	-3.7941	1.4988	0.58382	0.00035599	3.4486	0.0020901
PC ae C36:4	-3.7874	1.4415	0.52755	0.00036371	3.4392	0.0021027
PC ae C40:4	-3.7838	1.439	0.52506	0.00036802	3.4341	0.0021027
TG(18:2_35:1)	3.78	0.70387	-0.50662	0.00037259	3.4288	0.0021027
PC ae C30:0	-3.7796	1.4001	0.48558	0.00037299	3.4283	0.0021027
DG(18:1_20:4)	-3.7772	1.4029	0.4884	0.00037585	3.425	0.0021027
Serine	-3.7667	1.6	0.67806	0.00038879	3.4103	0.0021452
PC ae C38:4	-3.7652	1.4392	0.52528	0.00039069	3.4082	0.0021452
SM C16:0	-3.7563	1.4399	0.52602	0.00040198	3.3958	0.0021809
TG(18:2_32:2)	3.7527	0.63129	-0.66362	0.00040671	3.3907	0.0021809
Creatinine	-3.7515	1.4537	0.53969	0.00040824	3.3891	0.0021809
TG(18:2_36:4)	3.7402	0.70963	-0.49486	0.00042332	3.3733	0.0022277
HexCer(d18:1/22:0)	-3.7393	1.4128	0.49859	0.0004245	3.3721	0.0022277
PC aa C36:4	-3.7362	1.4336	0.51964	0.00042879	3.3678	0.0022305
TG(18:3_36:3)	3.7328	0.68927	-0.53687	0.0004334	3.3631	0.0022348
TG(20:4_34:1)	-3.7172	1.314	0.39399	0.00045554	3.3415	0.0023288
PC ae C40:5	-3.7042	1.4443	0.5304	0.00047477	3.3235	0.0024063
TG(18:1_36:5)	3.6969	0.69065	-0.53398	0.00048595	3.3134	0.0024421
CE(17:0)	-3.6893	1.2896	0.36692	0.00049785	3.3029	0.0024809
TG(18:1_32:0)	3.6751	0.70605	-0.50216	0.00052078	3.2833	0.0025735
DG(16:0_16:1)	3.6672	0.74047	-0.4335	0.00053398	3.2725	0.0026169
TG(18:3_36:2)	3.6644	0.68097	-0.55435	0.00053886	3.2685	0.0026192
TG(18:3_36:4)	3.6614	0.63844	-0.64737	0.00054395	3.2644	0.0026224
HexCer(d18:1/24:1)	-3.6585	1.4125	0.49821	0.00054893	3.2605	0.0026251
PC ae C38:0	-3.6544	1.5119	0.5964	0.00055606	3.2549	0.0026379
DG(16:1_20:0)	-3.6385	1.4496	0.5357	0.00058483	3.233	0.0027524
Oxalic acid	-3.6219	1.3636	0.4474	0.00061619	3.2103	0.0028772
C10:1	-3.6166	1.3757	0.46013	0.00062652	3.2031	0.0029025
PC aa C30:0	-3.5788	1.3876	0.47257	0.00070537	3.1516	0.0032425
PC ae C38:5	-3.5758	1.446	0.53204	0.00071211	3.1475	0.0032483
PC aa C38:6	-3.5703	1.5651	0.64625	0.00072442	3.14	0.0032575
TG(18:1_34:4)	3.5699	0.7743	-0.36904	0.00072531	3.1395	0.0032575
DG(18:1_20:3)	-3.5676	1.4444	0.53051	0.0007306	3.1363	0.0032575
PC ae C30:1	-3.5576	1.3974	0.48279	0.00075385	3.1227	0.0033361
PC ae C38:6	-3.5511	1.3905	0.47564	0.00076918	3.114	0.0033614
TG(16:0_34:1)	3.5504	0.70857	-0.49702	0.00077092	3.113	0.0033614
TG(18:3_36:1)	3.5479	0.70843	-0.4973	0.00077676	3.1097	0.0033622
TG(16:0_36:4)	3.5456	0.7722	-0.37295	0.00078258	3.1065	0.0033628
TG(20:1_26:1)	-3.5365	1.3747	0.45913	0.00080504	3.0942	0.0034194
HexCer(d18:1/18:0)	-3.5327	1.6137	0.69039	0.0008145	3.0891	0.0034194
TG(18:3_34:2)	3.5311	0.69267	-0.52976	0.00081849	3.087	0.0034194
TG(16:0_38:1)	3.5308	0.69888	-0.51688	0.0008194	3.0865	0.0034194
N-Acetyl-Isoleucine	3.5287	0.64976	-0.62202	0.00082457	3.0838	0.0034194
DG(16:0_18:1)	3.5162	0.56271	-0.82954	0.00085735	3.0668	0.0035306
TG(18:3_32:0)	3.4827	0.60526	-0.72437	0.00095076	3.0219	0.0038642
HexCer(d18:1/23:0)	-3.4825	1.4003	0.48569	0.00095139	3.0216	0.0038642
PC ae C36:5	-3.4743	1.4413	0.52741	0.00097577	3.0107	0.0039363
TG(18:2_35:2)	3.4639	0.74502	-0.42465	0.0010074	2.9968	0.0040366
PC aa C42:5	-3.4317	1.3948	0.48002	0.0011119	2.9539	0.0044254
N-Acetyl-Histidine	-3.4284	1.4469	0.53293	0.0011235	2.9494	0.0044414
TG(17:1_34:3)	-3.42	1.3566	0.43998	0.0011526	2.9383	0.0045264
TG(18:0_36:5)	3.4121	0.71146	-0.49114	0.0011806	2.9279	0.0045569
Serotonin	-3.4101	1.4656	0.55151	0.001188	2.9252	0.0045569
PC aa C28:1	-3.4083	1.3584	0.44186	0.0011946	2.9228	0.0045569
PC ae C42:2	-3.4079	1.4155	0.50133	0.0011961	2.9222	0.0045569
TG(18:2_34:4)	3.4071	0.60144	-0.73351	0.0011988	2.9213	0.0045569
PC ae C34:0	-3.4012	1.364	0.44786	0.0012205	2.9135	0.0046098
SM(OH) C16:1	-3.3956	1.4182	0.5041	0.0012415	2.9061	0.0046594
Citrulline	-3.3802	1.6535	0.72549	0.0013009	2.8858	0.0048518
TG(17:0_36:3)	3.3752	0.73683	-0.4406	0.0013209	2.8791	0.0048956
SM(OH) C14:1	-3.3699	1.4769	0.56258	0.0013423	2.8722	0.0049439
4-Hydroxyphenylacetic acid	-3.3678	1.6035	0.68124	0.001351	2.8693	0.0049455
PC ae C36:3	-3.3577	1.3711	0.45531	0.0013929	2.8561	0.0050673
PC ae C40:1	-3.342	1.3834	0.46821	0.0014602	2.8356	0.0052797
DG(17:0_17:1)	-3.3282	1.4546	0.54065	0.0015222	2.8175	0.0054707
TG(14:0_36:3)	3.3243	0.77039	-0.37633	0.0015403	2.8124	0.0055023
PC aa C42:6	-3.3175	1.366	0.44999	0.0015721	2.8035	0.0055824
TG(18:2_33:1)	3.3142	0.71438	-0.48523	0.001588	2.7992	0.005586
TG(17:0_34:2)	3.3133	0.70409	-0.50616	0.001592	2.7981	0.005586
PC ae C40:6	-3.3094	1.403	0.48856	0.0016108	2.793	0.0056189
TG(18:2_36:5)	3.3042	0.67573	-0.56549	0.0016361	2.7862	0.0056736
PC ae C42:1	-3.3011	1.4572	0.54317	0.0016515	2.7821	0.0056939
Cer(d18:1/23:0)	-3.2919	1.3927	0.47788	0.0016976	2.7702	0.0058189
PC ae C34:1	-3.2868	1.3697	0.45385	0.0017237	2.7635	0.0058746
HexCer(d18:1/24:0)	-3.2716	1.3518	0.43489	0.0018033	2.7439	0.006089
TG(18:1_36:0)	3.2709	0.6634	-0.59205	0.0018072	2.743	0.006089
Argininic acid	-3.2557	1.4757	0.56143	0.001891	2.7233	0.006329
SM C20:2	-3.2541	1.3384	0.42046	0.0018998	2.7213	0.006329
HexCer(d18:1/16:0)	-3.2474	1.3831	0.46789	0.0019381	2.7126	0.0064207
HexCer(d18:1/18:1)	-3.2227	1.4283	0.51435	0.0020854	2.6808	0.0068701
TG(17:1_36:3)	3.2127	0.73232	-0.44946	0.0021476	2.668	0.0070361
TG(16:0_32:0)	3.21	0.66925	-0.57939	0.0021645	2.6646	0.0070526
PC ae C30:2	-3.2071	1.3968	0.48208	0.0021833	2.6609	0.0070749
Hex2Cer(d18:1/18:0)	-3.2036	1.3786	0.46323	0.0022062	2.6564	0.0071102
TG(14:0_36:4)	3.2016	0.74772	-0.41943	0.0022193	2.6538	0.0071137
PC ae C32:1	-3.1897	1.3751	0.45957	0.0022982	2.6386	0.007327
C5:1	-3.1859	1.4539	0.53996	0.0023237	2.6338	0.0073687
Taurine	-3.1762	1.5165	0.60078	0.0023909	2.6214	0.0075416
PC ae C38:3	-3.1723	1.3364	0.41833	0.0024188	2.6164	0.007589
Glutaric acid	-3.1693	1.8339	0.87495	0.0024398	2.6127	0.0076017
TG(18:2_34:3)	3.1681	0.71975	-0.47443	0.0024484	2.6111	0.0076017
2-Hydroxyphenylacetic acid	-3.1589	1.3638	0.44764	0.002515	2.5995	0.0077677
PC ae C42:5	-3.1532	1.3521	0.4352	0.0025571	2.5923	0.0078568
TG(14:0_34:1)	3.146	0.73857	-0.43719	0.0026119	2.583	0.0079557
PC aa C34:4	-3.1454	1.3251	0.40609	0.0026161	2.5823	0.0079557
C9	-3.1432	1.3878	0.47284	0.0026328	2.5796	0.0079657
C6:1	-3.1382	1.5242	0.60804	0.0026715	2.5732	0.008019
PC ae C32:2	-3.1374	1.3685	0.45257	0.0026775	2.5723	0.008019
C8	-3.1325	1.3928	0.47795	0.0027162	2.566	0.0080939
PC aa C42:4	-3.1235	1.3666	0.45062	0.0027883	2.5547	0.0082674
TG(18:0_36:1)	3.1159	0.63962	-0.64472	0.0028503	2.5451	0.008409
DG(14:0_20:0)	-3.1138	2.0725	1.0514	0.0028679	2.5424	0.008419
C5OH	-3.1102	1.3896	0.47463	0.0028979	2.5379	0.0084653
Cer(d18:1/25:0)	-3.1084	1.3703	0.45454	0.0029134	2.5356	0.0084688
PC aa C40:5	-3.0986	1.3742	0.45858	0.0029967	2.5234	0.0086684
SM C16:1	-3.0917	1.4029	0.4884	0.003057	2.5147	0.0087999
SM(OH) C22:2	-3.0874	1.3381	0.42015	0.0030953	2.5093	0.0088673
PC aa C32:3	-3.0837	1.2894	0.36669	0.0031283	2.5047	0.0089187
Norepinephrine	-3.0811	2.2204	1.1508	0.0031519	2.5014	0.0089429
TG(18:0_34:3)	3.0685	0.80395	-0.31481	0.003268	2.4857	0.0092281
TG(18:0_36:4)	3.061	0.81361	-0.2976	0.0033391	2.4764	0.0093844
Glycine	-3.0539	1.3767	0.46123	0.0034084	2.4674	0.0095118
TG(18:1_38:5)	-3.053	1.2561	0.329	0.0034166	2.4664	0.0095118
PC ae C40:3	-3.0498	1.3485	0.43139	0.0034487	2.4623	0.0095565
TG(17:1_34:1)	3.0209	0.71436	-0.48528	0.0037454	2.4265	0.01033
TG(18:2_32:0)	3.0167	0.77684	-0.3643	0.0037907	2.4213	0.010407
Deoxyguanosine	2.9841	0.40642	-1.299	0.0041568	2.3812	0.011337
SM C24:1	-2.9829	1.3366	0.41861	0.0041716	2.3797	0.011337
SM(OH) C24:1	-2.9816	1.3487	0.43162	0.004187	2.3781	0.011337
TG(18:2_33:2)	2.9652	0.77881	-0.36065	0.0043851	2.358	0.01182
TG(14:0_36:1)	2.9303	0.73302	-0.44808	0.0048363	2.3155	0.012977
PC aa C40:4	-2.9231	1.3125	0.39231	0.0049345	2.3068	0.013181
PC aa C40:6	-2.9001	1.364	0.44786	0.0052614	2.2789	0.013991
C5	-2.8881	1.4128	0.49859	0.0054396	2.2644	0.0144
Succinic acid	-2.882	1.4861	0.57152	0.0055323	2.2571	0.014581
PC ae C40:2	-2.8732	1.3212	0.40189	0.0056692	2.2465	0.014875
PC aa C32:0	-2.8546	1.2777	0.3535	0.0059675	2.2242	0.015589
PC ae C42:3	-2.8513	1.3825	0.46729	0.0060212	2.2203	0.01566
PC aa C38:3	-2.849	1.3207	0.40131	0.0060602	2.2175	0.015693
Dimethylamine	-2.8426	1.717	0.77986	0.0061679	2.2099	0.015902
Cer(d18:1/22:0)	-2.8152	1.3495	0.43242	0.0066479	2.1773	0.017066
TG(17:1_36:4)	2.813	0.74199	-0.43053	0.006689	2.1746	0.017097
DG(16:0_16:0)	-2.7924	1.3818	0.46653	0.007074	2.1503	0.018004
3-Hydroxybutyric acid	-2.7905	1.5196	0.60371	0.0071114	2.148	0.018022
N-Acetyl-Valine	2.7667	0.79593	-0.32929	0.0075853	2.12	0.019141
Cer(d16:1/24:0)	-2.764	1.6872	0.75465	0.0076417	2.1168	0.019201
LysoPC a C28:0	-2.7585	1.3225	0.40328	0.0077549	2.1104	0.019404
Uridine	-2.7394	1.4808	0.56637	0.0081637	2.0881	0.020341
Adenine	2.7272	0.54718	-0.8699	0.0084365	2.0738	0.020932
PC aa C40:1	-2.7046	1.2714	0.3464	0.0089608	2.0477	0.022058
Cer(d18:1/24:1)	-2.704	1.3249	0.40586	0.008977	2.0469	0.022058
Hex2Cer(d18:1/20:0)	-2.7029	1.3626	0.44636	0.0090017	2.0457	0.022058
alpha-Aminoadipic acid	-2.6851	1.4083	0.49398	0.0094395	2.0251	0.023036
PC aa C38:0	-2.6825	1.3236	0.40443	0.0095029	2.0221	0.023095
C5:1DC	-2.6803	1.404	0.48952	0.0095608	2.0195	0.023141
TG(16:0_34:4)	2.6733	0.80625	-0.3107	0.0097379	2.0115	0.023474
Cer(d18:1/24:0)	-2.6539	1.2781	0.35399	0.010251	1.9892	0.024537
TG(20:5_34:0)	-2.6535	1.4307	0.51675	0.010262	1.9888	0.024537
C16OH	-2.6469	1.3341	0.41585	0.010442	1.9812	0.024867
C14:1	-2.6398	1.3849	0.46978	0.010639	1.9731	0.025236
SM C18:0	-2.6323	1.2977	0.37591	0.010849	1.9646	0.025632
LysoPC a C26:1	-2.6225	1.2935	0.37124	0.011133	1.9534	0.026198
C12DC	-2.6155	1.3402	0.42247	0.011338	1.9454	0.026576
PC aa C40:3	-2.6129	1.2841	0.3608	0.011416	1.9425	0.026653
HexCer(d18:1/26:1)	-2.6005	1.3541	0.43731	0.01179	1.9285	0.027348
Propionic acid	-2.6	1.3062	0.38539	0.011806	1.9279	0.027348
Cer(d18:1/18:0)	-2.5935	1.3265	0.40767	0.012007	1.9206	0.027704
PC aa C24:0	-2.5918	1.4128	0.49852	0.012061	1.9186	0.02772
TG(18:2_30:0)	2.5851	0.82013	-0.28607	0.012271	1.9111	0.028094
Cer(d16:1/18:0)	-2.5763	1.2772	0.35298	0.012555	1.9012	0.028635
Hex2Cer(d18:1/24:1)	-2.5727	1.3326	0.41425	0.012673	1.8971	0.028794
5-Methyluridine	-2.562	1.2666	0.34094	0.013026	1.8852	0.029483
TG(18:2_34:0)	2.558	0.84025	-0.25111	0.013164	1.8806	0.029682
TG(17:0_34:1)	2.5543	0.81819	-0.28949	0.013289	1.8765	0.02985
C3	-2.5484	1.4066	0.4922	0.013492	1.8699	0.030191
C16:1OH	-2.524	1.361	0.4447	0.014364	1.8427	0.032022
PC ae C42:4	-2.519	1.2751	0.3506	0.014547	1.8372	0.032309
C18:1OH	-2.5159	1.3985	0.4839	0.014665	1.8337	0.032365
C7DC	-2.5131	1.3194	0.39988	0.014768	1.8307	0.032365
TG(18:2_31:0)	2.5131	0.83321	-0.26325	0.014769	1.8306	0.032365
SM C26:1	-2.5115	1.2744	0.34983	0.014827	1.8289	0.032365
PC ae C44:3	-2.5111	1.3084	0.38784	0.014846	1.8284	0.032365
TG(18:1_33:0)	2.5069	0.75111	-0.41289	0.015002	1.8238	0.032587
PC aa C42:1	-2.503	1.2735	0.34874	0.015153	1.8195	0.032794
TG(17:0_34:3)	-2.4897	1.3059	0.38507	0.015672	1.8049	0.033795
5-Hydroxylysine	-2.4747	1.3195	0.39998	0.016279	1.7884	0.034976
Deoxyadenosine	2.4308	0.6047	-0.7257	0.018179	1.7404	0.038908
N2-Acetyl-Ornithine	-2.4294	1.3405	0.42273	0.01824	1.739	0.038908
HexCer(d18:1/26:0)	-2.4106	1.678	0.74672	0.019116	1.7186	0.040631
PC ae C36:1	-2.3997	1.2525	0.32481	0.019643	1.7068	0.041601
N1-Acetyl-Lysine	-2.3921	1.3215	0.40223	0.020014	1.6987	0.042235
Hex2Cer(d18:1/24:0)	-2.3853	1.432	0.51803	0.020354	1.6913	0.042802
Allantoin	-2.3714	1.2661	0.34045	0.021062	1.6765	0.044133
TG(18:0_32:0)	2.3699	0.81265	-0.2993	0.021142	1.6749	0.044144
2-Hydroxy-2-methylbutyric acid	-2.3651	1.4046	0.49012	0.02139	1.6698	0.044507
TG(18:2_38:4)	2.3604	0.83295	-0.2637	0.021641	1.6647	0.044871
TG(16:0_34:0)	2.3441	0.75353	-0.40826	0.022521	1.6474	0.046533
Threonic acid	-2.3382	1.2653	0.33947	0.022845	1.6412	0.047039
PC ae C34:2	-2.3255	1.2674	0.34189	0.023565	1.6277	0.048353
PC aa C40:2	-2.3206	1.2501	0.32199	0.023849	1.6225	0.048767
Pyruvic acid	-2.3167	1.277	0.35274	0.024074	1.6184	0.049045
LysoPC a C20:4	-2.3144	1.4292	0.51525	0.024207	1.6161	0.049045
Ethanolamine	-2.314	1.2932	0.37099	0.024233	1.6156	0.049045
SM C26:0	-2.3088	1.278	0.35393	0.02454	1.6101	0.049497
Cadaverine	-2.2925	3.1448	1.6529	0.025525	1.593	0.05131
TG(18:3_34:0)	2.29	0.82048	-0.28547	0.025679	1.5904	0.051444
CE(14:1)	-2.2855	1.2638	0.3378	0.02596	1.5857	0.051832
3,4-Dihydroxybutyric acid	-2.2825	1.2809	0.3572	0.026142	1.5827	0.051917
PC ae C36:2	-2.282	1.2634	0.33735	0.026177	1.5821	0.051917
TG(22:5_32:1)	-2.2788	1.5281	0.61172	0.026378	1.5788	0.052141
PC ae C34:3	-2.261	1.2556	0.32837	0.027528	1.5602	0.054233
Picolinic acid	-2.2441	1.3235	0.40431	0.028655	1.5428	0.056267
Hex3Cer(d18:1/18:0)	-2.2348	1.6875	0.75488	0.029294	1.5332	0.057331
TG(18:1_28:1)	2.2271	0.75907	-0.39769	0.029836	1.5253	0.058114
C4	-2.2263	1.3286	0.40993	0.02989	1.5245	0.058114
DG(18:1_22:6)	-2.2194	1.583	0.66266	0.030382	1.5174	0.058878
Cer(d18:1/16:0)	-2.2118	1.2405	0.31092	0.030932	1.5096	0.059747
TG(20:4_32:0)	-2.2025	1.4275	0.51354	0.03162	1.5	0.060879
TG(16:0_38:7)	2.1902	0.84268	-0.24694	0.032547	1.4875	0.062461
LysoPC a C26:0	-2.1851	1.2427	0.31351	0.032937	1.4823	0.062935
Methylmalonic acid	-2.1842	2.6038	1.3806	0.033006	1.4814	0.062935
TG(14:0_32:2)	-2.1788	1.3701	0.45428	0.033426	1.4759	0.063531
Urea	-2.1682	1.2993	0.37768	0.034262	1.4652	0.064911
TG(18:2_33:0)	2.1661	0.80674	-0.30982	0.03443	1.4631	0.065021
C16	-2.1626	1.3055	0.38459	0.034708	1.4596	0.06534
C3:1	-2.1545	1.3317	0.41325	0.035364	1.4514	0.066363
Kynurenic acid	-2.1457	1.2612	0.33476	0.036092	1.4426	0.067515
SM C18:1	-2.1436	1.2599	0.33329	0.036269	1.4405	0.067634
Lysine	-2.1376	1.5419	0.62474	0.03678	1.4344	0.068372
TG(18:2_35:3)	2.1303	0.79891	-0.3239	0.037402	1.4271	0.06931
SM(OH) C22:1	-2.1171	1.2448	0.31594	0.038552	1.414	0.071219
HexCer(d18:1/20:0)	-2.0936	1.2408	0.31122	0.040682	1.3906	0.074921
TG(18:2_36:0)	2.0909	0.84884	-0.23643	0.040925	1.388	0.075136
5-Oxoproline	-2.0873	1.2594	0.33275	0.041267	1.3844	0.075529
DG(18:1_18:2)	2.0817	0.86831	-0.20371	0.04179	1.3789	0.07625
PC ae C44:4	-2.0794	1.2441	0.31506	0.042008	1.3767	0.076413
TG(16:0_35:3)	2.0713	0.78857	-0.34269	0.04279	1.3687	0.077597
3-Indoleacetic acid	-2.0668	1.2762	0.35181	0.043229	1.3642	0.078154
2-Hydroxyisobutyric acid	-2.0503	1.309	0.38844	0.044864	1.3481	0.080864
Caprylic acid	-2.0463	1.4081	0.49378	0.045265	1.3442	0.081339
DG(18:0_20:0)	-2.0443	1.8085	0.85478	0.045477	1.3422	0.081475
TG(16:0_38:4)	2.0397	0.8773	-0.18885	0.045943	1.3378	0.082061
Choline	-2.0349	1.2558	0.32865	0.046443	1.3331	0.082705
Valeric acid + Isovaleric acid	-2.0244	1.8338	0.87481	0.047538	1.323	0.084402
SM C24:0	-2.0197	1.2352	0.3048	0.048038	1.3184	0.085034
CE(15:0)	-1.9956	1.3937	0.4789	0.050676	1.2952	0.089437
3-Hydroxyisovaleric acid	-1.988	1.3057	0.38481	0.051537	1.2879	0.090686
TG(20:2_32:1)	1.9843	0.77149	-0.37428	0.051965	1.2843	0.091169
TG(18:2_30:1)	1.9751	0.82682	-0.27435	0.053027	1.2755	0.092758
DG(18:2_18:2)	1.9735	0.88505	-0.17617	0.053213	1.274	0.09281
C18	-1.9658	1.281	0.35724	0.054115	1.2667	0.094106
Glyceric acid	-1.9643	1.211	0.27624	0.054291	1.2653	0.094136
TG(20:4_34:0)	-1.9625	1.3618	0.44547	0.054504	1.2636	0.094229
PC aa C36:3	-1.9244	1.2105	0.27562	0.059213	1.2276	0.10207
Cer(d18:0/20:0)	-1.9038	1.4363	0.52239	0.061895	1.2083	0.10639
DG(18:1_18:3)	1.8868	0.85344	-0.22863	0.0642	1.1925	0.11003
Cytidine	-1.8811	1.2635	0.3374	0.064987	1.1872	0.11106
TG(18:3_32:1)	1.8761	0.64122	-0.64111	0.06567	1.1826	0.11159
Epinephrine	-1.8756	2.6365	1.3986	0.065747	1.1821	0.11159
N-Acetyl-Asparagine	1.8748	0.87354	-0.19505	0.065862	1.1814	0.11159
Homoarginine	-1.8633	1.3325	0.41416	0.067485	1.1708	0.11401
C18:2	-1.8357	1.2896	0.36689	0.071537	1.1455	0.12052
PC aa C38:1	-1.8244	1.2093	0.27422	0.073238	1.1353	0.12303
LysoPC a C24:0	-1.8011	1.2193	0.28606	0.076891	1.1141	0.12852
TG(20:1_24:3)	-1.8005	1.0322	0.045779	0.076977	1.1136	0.12852
TG(14:0_38:4)	-1.7994	1.2808	0.3571	0.077156	1.1126	0.12852
Quinoline-4-carboxylic acid	-1.7893	1.3372	0.41926	0.07878	1.1036	0.13086
N-Acetyl-Glutamine	1.7818	0.86927	-0.20212	0.080013	1.0968	0.13254
PC aa C34:3	-1.767	1.2024	0.26596	0.082483	1.0836	0.13625
C6	-1.7625	1.5344	0.6177	0.083256	1.0796	0.13714
Deoxyinosine	1.7509	0.76919	-0.37858	0.085256	1.0693	0.13999
C4OH	-1.7497	1.2474	0.31895	0.085459	1.0682	0.13999
Quinolinic acid	-1.7426	1.2977	0.37593	0.086708	1.0619	0.14165
PC ae C36:0	-1.7409	1.1838	0.24341	0.087005	1.0605	0.14174
PC ae C38:1	-1.7317	1.2006	0.26377	0.088635	1.0524	0.144
alpha-Aminobutyric acid	-1.7296	1.3477	0.43047	0.089019	1.0505	0.14423
PC ae C44:5	-1.7208	1.1668	0.22259	0.090624	1.0428	0.14625
DG(16:1_18:2)	1.72	0.8872	-0.17268	0.09076	1.0421	0.14625
Arginine	-1.7172	1.2581	0.3312	0.091288	1.0396	0.1467
TG(14:0_34:3)	1.7085	0.79548	-0.3301	0.092881	1.0321	0.14886
TG(18:3_38:6)	-1.7041	1.4285	0.51454	0.093722	1.0282	0.1498
C14:1OH	-1.6832	1.3175	0.3978	0.097707	1.0101	0.15551
4-Hydroxybenzoic acid	-1.6827	1.3637	0.44753	0.097815	1.0096	0.15551
TG(17:1_34:2)	1.6778	0.86301	-0.21254	0.098775	1.0054	0.15661
TG(20:3_36:4)	1.6634	0.91424	-0.12936	0.10163	0.99299	0.16071
TG(14:0_38:5)	-1.653	1.2883	0.36546	0.10374	0.98407	0.16361
Indolelactic acid	-1.6498	1.2304	0.29916	0.10439	0.98134	0.1642
C14:2	-1.6397	1.2394	0.3096	0.10647	0.97277	0.16703
TG(14:0_34:0)	1.6378	0.87267	-0.19649	0.10688	0.97111	0.16723
CE(22:2)	-1.6304	1.351	0.43404	0.10844	0.9648	0.16923
C3OH	-1.6023	1.358	0.44145	0.11452	0.94113	0.17824
Pipecolic acid	-1.5992	1.206	0.27028	0.11522	0.93847	0.17886
Valine	-1.5956	1.2723	0.34741	0.11601	0.9355	0.17962
Phenylalanine	-1.5792	1.2735	0.3488	0.11973	0.92181	0.18489
TG(20:5_34:1)	-1.5656	1.444	0.53009	0.12289	0.9105	0.18928
CE(20:0)	-1.5617	1.2632	0.3371	0.12379	0.9073	0.19018
N-Acetyl-Leucine	1.5589	0.89434	-0.1611	0.12446	0.90497	0.19071
N-Acetyl-Proline	1.5499	0.89242	-0.16421	0.12662	0.89751	0.19348
PC aa C32:2	-1.5483	1.1977	0.26027	0.12699	0.89623	0.19348
Lactic acid	-1.5468	1.2244	0.29212	0.12736	0.89497	0.19348
TG(22:6_32:1)	1.5459	0.88797	-0.17142	0.12757	0.89425	0.19348
Asymmetric dimethylarginine	-1.5435	1.1901	0.25102	0.12815	0.8923	0.19385
Glutamic acid	-1.5416	1.2063	0.27057	0.12861	0.89072	0.19406
LysoPC a C28:1	-1.5303	1.2216	0.28875	0.13138	0.88147	0.19774
C12:1	-1.5085	1.2484	0.32009	0.13685	0.86375	0.20545
TG(16:1_38:5)	1.5067	0.87527	-0.1922	0.13731	0.86231	0.20561
TG(22:5_34:1)	-1.4926	1.1605	0.21475	0.14095	0.85092	0.2103
Proline	1.4919	0.85446	-0.22692	0.14115	0.85032	0.2103
Malonic acid	-1.49	1.1969	0.25931	0.14165	0.84879	0.21052
C2	-1.4838	1.1961	0.25833	0.14328	0.84381	0.21242
Guanidoacetic acid	-1.4779	1.3948	0.48005	0.14484	0.8391	0.21419
TG(20:4_36:2)	-1.4762	1.2733	0.34854	0.14529	0.83777	0.21432
Hex3Cer(d18:1/24:1)	-1.4616	1.2819	0.35832	0.14923	0.82613	0.21959
2-hydroxyglutaric acid	-1.4414	1.212	0.27735	0.15484	0.81012	0.22728
7-Methylguanine	-1.4232	1.2632	0.33707	0.16003	0.79579	0.23432
CE(15:1)	-1.4049	1.2789	0.35494	0.16537	0.78154	0.24154
Tryptophan	-1.402	1.1789	0.23739	0.16625	0.77923	0.24223
TG(20:3_36:3)	1.3992	0.9148	-0.12848	0.16707	0.77711	0.24282
PC aa C36:2	-1.3891	1.1711	0.22785	0.1701	0.7693	0.24603
TG(20:1_32:3)	1.3891	0.84764	-0.23848	0.1701	0.76929	0.24603
PC ae C38:2	-1.387	1.1667	0.22244	0.17074	0.76767	0.24635
PC aa C42:2	-1.3719	1.1611	0.21552	0.17538	0.75603	0.25242
Putrescine	-1.3651	1.2505	0.32249	0.1775	0.75081	0.25486
TG(16:0_40:8)	1.3561	0.85757	-0.22167	0.18034	0.74391	0.25831
HexCer(d18:2/18:0)	-1.3533	1.4118	0.49751	0.18121	0.74182	0.25893
Sarcosine	1.3484	0.88669	-0.1735	0.18279	0.73806	0.26056
2-oxoadipic acid	1.3342	0.85692	-0.22276	0.18737	0.72731	0.26645
TG(17:0_36:4)	1.3313	0.88485	-0.17649	0.18832	0.72511	0.26716
TG(18:0_30:1)	-1.3192	1.1249	0.16985	0.19229	0.71605	0.27214
C12	1.3031	0.96868	-0.045911	0.19769	0.70401	0.27912
TG(22:6_34:1)	-1.3005	1.162	0.21666	0.19858	0.70207	0.2797
Isoleucine	-1.2894	1.2884	0.36558	0.20238	0.69383	0.28392
C10	-1.289	1.1887	0.24942	0.20252	0.69352	0.28392
Cer(d18:2/24:0)	-1.2636	1.3404	0.42262	0.21144	0.6748	0.29572
Maleic acid	-1.2558	1.1583	0.21198	0.21422	0.66913	0.29891
cis-Aconitic acid	-1.2207	1.144	0.19406	0.22716	0.64367	0.31621
DG(14:0_18:1)	1.2146	0.79325	-0.33416	0.22945	0.6393	0.31866
TG(20:2_34:3)	1.2123	0.82668	-0.27461	0.2303	0.6377	0.31909
TG(18:2_38:5)	1.2054	1.0014	0.0019613	0.23294	0.63276	0.32199
C14	-1.2012	1.2376	0.30751	0.23457	0.62973	0.32348
Deoxyuridine	-1.1983	1.2541	0.32663	0.23569	0.62767	0.32374
TG(20:4_34:3)	-1.1979	1.278	0.35393	0.23584	0.62738	0.32374
LysoPC a C16:1	1.184	0.95813	-0.061709	0.24123	0.61756	0.33037
Dimethylglycine	-1.172	1.1637	0.21873	0.24599	0.60908	0.33611
Hex2Cer(d18:1/22:0)	-1.1542	1.1818	0.24099	0.25316	0.59661	0.34511
TG(20:3_32:2)	-1.1293	1.7171	0.77994	0.26341	0.57937	0.35826
C16:2OH	-1.1272	1.1406	0.18979	0.26432	0.57787	0.35849
Leucine	-1.1257	1.3533	0.43645	0.26492	0.57689	0.35849
TG(20:3_34:1)	1.1246	0.93296	-0.10012	0.26539	0.57611	0.35849
HexCer(d18:2/20:0)	-1.112	1.354	0.43725	0.27073	0.56746	0.36487
Spermine	1.107	0.9052	-0.1437	0.27288	0.56403	0.3666
TG(20:4_36:3)	-1.1045	1.2421	0.31278	0.27393	0.56236	0.3666
C5DC	-1.1036	1.256	0.32878	0.27433	0.56173	0.3666
TG(16:0_33:1)	1.1032	0.89858	-0.15429	0.27449	0.56147	0.3666
HexCer(d18:2/22:0)	-1.0969	1.0927	0.12788	0.2772	0.55721	0.36939
TG(20:3_32:1)	1.0923	0.9109	-0.13464	0.27923	0.55404	0.37127
2-oxoisocaproic acid	-1.0824	1.1744	0.23189	0.28354	0.54739	0.37615
PC ae C44:6	-1.0789	1.13	0.1763	0.28508	0.54503	0.37661
TG(16:0_28:1)	-1.0775	1.1672	0.22308	0.28571	0.54407	0.37661
PC aa C34:2	-1.0773	1.1401	0.18911	0.28579	0.54395	0.37661
Malic acid	-1.0754	1.138	0.18644	0.28663	0.54268	0.37687
TG(20:4_30:0)	-1.0713	1.2723	0.34749	0.28848	0.53988	0.37847
TG(14:0_35:1)	-1.0622	1.2137	0.27945	0.29255	0.53381	0.38272
Betaine	-1.0612	1.1589	0.21273	0.29301	0.53312	0.38272
TG(18:0_30:0)	1.0539	0.95151	-0.071706	0.29628	0.52829	0.38614
Cystathionine	-1.0406	1.1769	0.23501	0.30239	0.51943	0.39325
trans-4-Hydroxyproline	-1.0353	1.1843	0.24406	0.30481	0.51598	0.39551
4-Hydroxyphenylpyruvic acid	-1.0331	1.2755	0.35106	0.30586	0.51447	0.39567
Cer(d18:0/24:0)	1.0322	0.96039	-0.058302	0.30626	0.51391	0.39567
C0	-1.0261	1.2534	0.32579	0.30913	0.50986	0.3985
PC aa C42:0	-1.0138	1.1159	0.15819	0.31487	0.50187	0.40478
TG(22:5_32:0)	1.0128	1.1311	0.17777	0.31536	0.50119	0.40478
TG(18:2_28:0)	1.0062	1.0078	0.011235	0.31849	0.4969	0.40792
C14:2OH	-1.0047	1.1697	0.22617	0.31922	0.49591	0.40797
TG(16:1_28:0)	-0.99326	1.2293	0.29789	0.32471	0.48851	0.4135
N-Acetyl-Glutamic acid	0.99278	0.9376	-0.092952	0.32494	0.48819	0.4135
1,3-Diaminopropane	-0.98788	1.148	0.19913	0.32731	0.48504	0.41446
Inosine	-0.98714	1.1505	0.2023	0.32767	0.48456	0.41446
TG(20:3_32:0)	-0.98689	1.1384	0.18701	0.3278	0.4844	0.41446
Tyrosine	-0.98533	1.1755	0.23332	0.32856	0.48339	0.41454
TG(20:4_36:4)	-0.98313	1.2051	0.26916	0.32963	0.48197	0.41501
TG(18:0_38:6)	-0.94448	1.3266	0.4077	0.34884	0.45737	0.43827
DG(16:0_20:0)	-0.92636	1.4201	0.50599	0.3581	0.446	0.44895
TG(20:3_34:3)	0.92404	0.94316	-0.084427	0.3593	0.44455	0.4495
DG(14:0_18:2)	-0.90402	1.0537	0.075487	0.36973	0.43212	0.46084
HexCer(d16:1/22:0)	-0.90365	1.2601	0.33351	0.36992	0.43189	0.46084
C5MDC	-0.89838	1.1673	0.22323	0.3727	0.42864	0.46333
Adenosine	0.88987	0.74404	-0.42655	0.37721	0.42341	0.46797
TG(20:1_34:3)	0.86478	0.87971	-0.18491	0.39072	0.40813	0.48372
beta-Alanine	0.86238	0.92899	-0.10626	0.39203	0.40668	0.48432
Threonine	-0.84872	1.1855	0.24546	0.39953	0.39845	0.49256
TG(17:1_32:1)	-0.84177	1.1493	0.2008	0.40337	0.39429	0.49627
TG(18:0_38:7)	-0.83975	1.2101	0.27507	0.4045	0.39309	0.49662
DG(16:0_18:2)	0.83149	0.96059	-0.058008	0.40911	0.38816	0.50086
TG(20:1_30:1)	0.83054	0.90505	-0.14393	0.40964	0.3876	0.50086
LysoPC a C16:0	0.82839	0.97014	-0.043738	0.41085	0.38632	0.5013
Shikimic acid	0.82101	0.99746	-0.0036629	0.415	0.38195	0.50533
N-Acetyl-Tyrosine	0.8112	0.88592	-0.17475	0.42057	0.37616	0.51035
TG(16:0_38:6)	-0.81071	1.2184	0.285	0.42085	0.37587	0.51035
TG(20:0_32:4)	-0.80614	1.0505	0.071017	0.42346	0.37319	0.51247
TG(20:4_32:2)	0.80431	1.0891	0.12311	0.4245	0.37212	0.51269
Salicylic acid	-0.7847	1.0695	0.096976	0.43582	0.36069	0.52529
DG(16:1_18:1)	0.7798	1.0399	0.056473	0.43868	0.35786	0.52764
Ornithine	-0.77831	1.2427	0.31354	0.43955	0.35699	0.52764
Citric acid	-0.77475	1.088	0.12164	0.44164	0.35493	0.52907
Carnosine	-0.77275	1.1815	0.24066	0.44281	0.35378	0.52941
PC aa C34:1	-0.76424	1.1186	0.16175	0.44782	0.3489	0.53432
N-Acetyl-Arginine	0.75176	0.90972	-0.13651	0.45523	0.34177	0.54208
Cer(d16:1/20:0)	0.74556	0.9485	-0.076288	0.45895	0.33824	0.5454
Cer(d18:2/24:1)	-0.71841	1.0697	0.09723	0.47539	0.32295	0.56381
TG(17:0_32:1)	-0.71175	1.2758	0.35142	0.47947	0.31923	0.56752
TG(22:6_32:0)	-0.70608	1.2311	0.29992	0.48297	0.31608	0.57052
5-Hydroxyindoleacetic acid	0.70197	0.81079	-0.3026	0.4855	0.31381	0.57211
TG(18:3_38:5)	-0.70005	1.0468	0.065997	0.48669	0.31275	0.57211
C16:2	-0.69922	0.94205	-0.086118	0.48721	0.31228	0.57211
alpha-Ketoglutaric acid	-0.68606	1.1563	0.20952	0.49541	0.30504	0.58059
PC aa C32:1	0.68255	1.0156	0.022341	0.49761	0.30311	0.58201
PC aa C36:0	-0.68052	1.1183	0.16134	0.49888	0.302	0.58236
Deoxycytidine	0.6743	0.85302	-0.22934	0.5028	0.29861	0.58577
TG(20:4_32:1)	0.66651	1.0009	0.0012628	0.50773	0.29437	0.59036
TG(16:0_40:7)	0.66357	1.0668	0.093275	0.50959	0.29278	0.59063
C4:1	-0.66265	1.1666	0.22231	0.51018	0.29228	0.59063
C18:1	-0.66145	1.2888	0.366	0.51095	0.29163	0.59063
C10:2	0.65845	0.9665	-0.049155	0.51286	0.29	0.59168
TG(16:0_38:5)	-0.63989	1.1429	0.19272	0.52476	0.28004	0.60424
PC aa C36:1	-0.63602	1.1189	0.16213	0.52726	0.27797	0.60594
Cer(d18:0/22:0)	0.62138	1.0987	0.13576	0.53678	0.2702	0.61569
N-Acetyl-Glycine	0.61373	1.0137	0.019583	0.54179	0.26617	0.62024
LysoPC a C20:3	-0.60949	1.1899	0.25081	0.54458	0.26394	0.62223
TG(18:1_38:7)	0.60487	1.0573	0.080386	0.54763	0.26152	0.6245
Creatine	-0.58937	1.0145	0.020788	0.5579	0.25344	0.63404
N-Acetyl-Serine	0.58904	0.98488	-0.021986	0.55812	0.25327	0.63404
TG(20:0_34:1)	0.56981	0.97267	-0.039985	0.57101	0.24336	0.64743
TG(20:3_34:2)	0.5659	0.97183	-0.041228	0.57364	0.24136	0.64918
2-Hydroxy-3-methylvaleric acid	-0.56311	1.1679	0.22391	0.57553	0.23993	0.65007
Hex3Cer(d18:1_22:0)	0.55364	1.0676	0.094331	0.58195	0.23511	0.656
TG(18:1_38:6)	-0.55212	1.1238	0.16838	0.58299	0.23434	0.656
3-Hydroxyisobutyric acid	0.5504	1.0876	0.12117	0.58416	0.23347	0.65607
Cer(d16:1/22:0)	-0.52298	1.2543	0.32687	0.60298	0.2197	0.67593
Thymidine	-0.48326	1.0457	0.064509	0.63073	0.20016	0.7057
N-Acetyl-Aspartic acid	-0.46927	1.0286	0.040693	0.64064	0.19339	0.71544
Glutamine	-0.44386	1.0592	0.083006	0.6588	0.18125	0.73434
Xanthine	0.44042	0.95663	-0.063964	0.66127	0.17962	0.73571
N1-Acetyl-Lysine + N6-Acetyl-Lysine	0.43445	0.9836	-0.023854	0.66557	0.1768	0.73855
HexCer(d18:2/24:0)	-0.43342	1.1612	0.2156	0.66632	0.17632	0.73855
Asparagine	-0.40855	1.0444	0.062743	0.68438	0.1647	0.75667
Kynurenine	0.40732	1.1639	0.219	0.68527	0.16414	0.75667
Guanosine	-0.40565	1.0056	0.0080259	0.68649	0.16336	0.75667
TG(18:2_38:6)	-0.40161	1.2236	0.2911	0.68945	0.1615	0.75719
Aspartic acid	-0.40151	1.0444	0.062661	0.68952	0.16145	0.75719
LysoPC a C17:0	-0.39536	1.0543	0.076229	0.69403	0.15862	0.76074
Indole	-0.3834	1.088	0.12162	0.70282	0.15315	0.76896
LysoPC a C18:0	0.37946	1.0041	0.0059302	0.70573	0.15136	0.77071
3-Deoxyglucosone	-0.37138	1.108	0.14795	0.71171	0.1477	0.77582
Hex3Cer(d18:1/16:0)	-0.36283	1.0061	0.0088231	0.71805	0.14384	0.77971
Benzoic acid	0.36185	1.0091	0.013083	0.71878	0.14341	0.77971
TG(20:2_32:0)	0.36125	0.97568	-0.035515	0.71922	0.14314	0.77971
TG(16:0_33:2)	-0.33848	1.1778	0.23609	0.73622	0.13299	0.79668
LysoPC a C18:2	0.33261	1.0033	0.0047404	0.74063	0.1304	0.79998
TG(20:5_34:2)	-0.3291	1.307	0.38629	0.74326	0.12886	0.80006
TG(20:0_32:3)	0.32873	0.94556	-0.080756	0.74355	0.12869	0.80006
TG(20:5_36:2)	0.32714	1.1802	0.23907	0.74474	0.12799	0.80006
Cer(d18:2/22:0)	0.32173	0.87614	-0.19076	0.74882	0.12562	0.80298
Histidine	0.29523	0.99829	-0.0024749	0.76887	0.11415	0.823
TG(16:0_28:2)	-0.29255	0.96176	-0.056257	0.77091	0.113	0.82321
TG(16:0_40:6)	-0.28779	1.22	0.28692	0.77453	0.11096	0.82321
alpha-Ketoisovaleric acid	-0.28741	1.1037	0.1423	0.77482	0.1108	0.82321
Phenylacetic acid	-0.28664	1.09	0.12431	0.77541	0.11047	0.82321
TG(22:4_34:2)	0.28585	1.0548	0.076967	0.77601	0.11013	0.82321
3-Methoxytyramine	-0.27284	1.015	0.021541	0.78595	0.10461	0.83226
Methionine sulfoxide	-0.26634	1.06	0.084038	0.79092	0.10187	0.83604
HexCer(d18:2/16:0)	-0.26033	1.1242	0.16893	0.79553	0.099341	0.83942
Fumaric acid	-0.25156	1.0606	0.084827	0.80227	0.09568	0.84502
Uric acid	-0.24453	1.0516	0.072645	0.80768	0.092759	0.84921
N1-Acetylspermidine	0.24208	1.2165	0.28271	0.80957	0.091746	0.84969
N-Acetyl-Methionine	-0.2401	1.0203	0.029061	0.8111	0.090925	0.84979
TG(20:4_34:2)	-0.23093	1.1751	0.23278	0.81818	0.087149	0.8557
TG(18:1_26:0)	0.22627	1.0263	0.037425	0.82179	0.085239	0.85772
TG(18:1_31:0)	0.22469	1.0803	0.11138	0.82301	0.084596	0.85772
Glucose	-0.21823	1.0862	0.11929	0.82802	0.081961	0.86143
Spermidine	0.21228	0.70564	-0.50299	0.83263	0.079546	0.864
LysoPC a C14:0	-0.21129	1.0786	0.10915	0.8334	0.079147	0.864
LysoPC a C18:1	0.20764	1.0331	0.047008	0.83624	0.077669	0.86543
Histamine	0.20112	0.49318	-1.0198	0.84131	0.075044	0.86916
TG(20:3_34:0)	-0.18755	1.088	0.12172	0.85188	0.069619	0.87855
Cer(d18:0/24:1)	0.18451	1.0663	0.092641	0.85425	0.068413	0.87947
Hex2Cer(d18:1/14:0)	-0.16094	1.1975	0.26006	0.8727	0.059137	0.8969
Alanine	-0.15845	1.0417	0.058909	0.87465	0.058166	0.89735
2-Hydroxybutyric acid	0.13553	1.0623	0.087154	0.89266	0.049315	0.91424
TG(20:5_36:3)	0.13294	1.1726	0.22972	0.8947	0.048324	0.91475
DG(17:0_18:1)	-0.11566	1.1906	0.25171	0.90832	0.041759	0.92709
Xanthosine	0.10128	1.0228	0.032544	0.91968	0.036364	0.93706
Methionine	0.096441	1.0236	0.0336	0.9235	0.034562	0.93934
TG(22:6_34:2)	-0.078536	1.1394	0.18831	0.93767	0.027949	0.95212
TG(16:1_33:1)	-0.048375	1.1453	0.19577	0.96158	0.017013	0.97413
Ethylmalonic acid	-0.046847	1.0867	0.11995	0.9628	0.016466	0.97413
2-Hydroxyisovaleric acid	0.044983	1.1126	0.15387	0.96428	0.015799	0.97413
C16:1	-0.021659	1.1222	0.16632	0.98279	0.0075375	0.99093
Guanine	0.019829	0.97101	-0.042449	0.98425	0.0068954	0.99093
TG(22:5_34:2)	0.013403	1.0898	0.12411	0.98935	0.0046492	0.99438
HexCer(d18:2/23:0)	-0.0091806	0.83765	-0.25557	0.99271	0.0031791	0.99607
TG(18:3_30:0)	0.0065559	1.0348	0.049315	0.99479	0.0022679	0.99647
Hypoxanthine	-0.00095865	1.0869	0.1202	0.99924	0.00033089	0.99924

## Sheet: Table S1C
Table S1C: VIP Scores for Metabolites Discriminating E. coli-Infected and Control Groups Identified via PLS-DA Analysis (8 Hours)
ID	VIP
TG(16:1_36:2)	2.2773
TG(16:1_34:2)	2.2121
TG(18:1_34:2)	2.1397
TG(18:1_32:2)	2.1104
TG(20:1_34:2)	2.0735
TG(18:1_36:2)	1.9862
TG(18:1_32:1)	1.9766
TG(16:1_36:3)	1.9572
TG(16:1_34:3)	1.9527
TG(16:1_34:1)	1.9442
TG(16:0_34:2)	1.9336
CE(14:0)	1.9289
CE(20:3)	1.9284
TG(20:1_32:1)	1.8839
CE(18:1)	1.8792
CE(20:5)	1.8749
CE(18:3)	1.8351
Methylhistidine	1.8167
TG(18:1_34:1)	1.8149
TG(18:2_32:1)	1.8047
TG(16:1_32:1)	1.7986
TG(16:0_30:2)	1.7875
TG(18:1_30:2)	1.7867
TG(16:0_38:2)	1.7864
TG(16:0_36:2)	1.7761
CE(18:0)	1.7754
TG(16:0_32:2)	1.7619
CE(22:5)	1.7314
CE(18:2)	1.7234
TG(18:1_30:1)	1.718
CE(20:4)	1.714
TG(18:1_36:1)	1.7117
TG(16:1_36:4)	1.6881
TG(18:1_34:3)	1.6865
CE(22:6)	1.6702
TG(20:2_34:2)	1.6658
TG(20:1_34:0)	1.6615
CE(20:1)	1.6513
TG(18:1_36:6)	1.6453
Butyric acid + Isobutyric acid	1.6434
TG(16:1_34:0)	1.6423
DG(18:1_18:1)	1.6402
TG(18:1_36:3)	1.6346
TG(14:0_36:2)	1.614
TG(16:0_34:3)	1.6031
TG(18:1_35:2)	1.5957
TG(16:1_38:3)	1.5863
Caproic acid	1.575
CE(17:1)	1.5704
TG(16:1_32:2)	1.5672
TG(16:0_37:3)	1.5637
TG(18:1_32:3)	1.5589
TG(16:1_36:1)	1.5496
TG(20:2_34:1)	1.5454
CE(16:0)	1.5353
TG(16:0_38:3)	1.5094
TG(20:1_34:1)	1.5085
TG(18:2_36:2)	1.5025
TG(20:1_31:0)	1.5021
Trimethylamine N-Oxide	1.5001
TG(14:0_34:2)	1.4914
N-Acetylputrescine	1.483
TG(18:1_36:4)	1.4826
CE(16:1)	1.4793
TG(18:0_32:2)	1.4786
3-Aminoisobutyric acid	1.4769
TG(18:0_36:2)	1.4748
TG(18:2_34:2)	1.4705
TG(18:2_34:1)	1.4655
TG(16:0_36:6)	1.4571
TG(18:3_34:3)	1.4535
PC aa C38:5	1.4513
TG(16:0_32:1)	1.4504
TG(16:0_36:3)	1.4496
TG(18:1_35:3)	1.4481
PC aa C36:6	1.4454
PC aa C36:5	1.4441
PC aa C38:4	1.4427
TG(16:1_32:0)	1.4416
TG(18:3_34:1)	1.4328
TG(18:0_34:2)	1.4321
TG(16:1_30:1)	1.4237
TG(16:0_36:5)	1.4217
Hex2Cer(d18:1/16:0)	1.41
Homocitrulline	1.4079
TG(16:0_32:3)	1.3903
TG(16:1_38:4)	1.3859
TG(18:2_36:3)	1.3815
TG(18:1_33:1)	1.3804
TG(18:2_36:1)	1.378
TG(18:1_33:2)	1.3774
TG(18:1_30:0)	1.377
TG(16:1_36:5)	1.3746
TG(20:1_32:2)	1.3742
TG(18:0_32:1)	1.3719
TG(16:0_35:2)	1.3632
Orotic acid	1.3595
TG(16:0_35:1)	1.3564
TG(18:0_36:3)	1.3536
N-Acetyl-Alanine	1.3414
PC ae C42:0	1.3403
PC ae C36:4	1.3384
PC ae C40:4	1.3374
TG(18:2_35:1)	1.3363
PC ae C30:0	1.3362
DG(18:1_20:4)	1.3355
Serine	1.3325
PC ae C38:4	1.3321
SM C16:0	1.3296
TG(18:2_32:2)	1.3285
Creatinine	1.3282
TG(18:2_36:4)	1.325
HexCer(d18:1/22:0)	1.3247
PC aa C36:4	1.3238
TG(18:3_36:3)	1.3229
TG(20:4_34:1)	1.3184
PC ae C40:5	1.3147
TG(18:1_36:5)	1.3126
CE(17:0)	1.3104
TG(18:1_32:0)	1.3063
DG(16:0_16:1)	1.304
TG(18:3_36:2)	1.3032
TG(18:3_36:4)	1.3023
HexCer(d18:1/24:1)	1.3015
PC ae C38:0	1.3003
DG(16:1_20:0)	1.2957
Oxalic acid	1.2909
C10:1	1.2894
PC aa C30:0	1.2783
PC ae C38:5	1.2775
PC aa C38:6	1.2758
TG(18:1_34:4)	1.2757
DG(18:1_20:3)	1.2751
PC ae C30:1	1.2721
PC ae C38:6	1.2702
TG(16:0_34:1)	1.27
TG(18:3_36:1)	1.2693
TG(16:0_36:4)	1.2686
TG(20:1_26:1)	1.2659
HexCer(d18:1/18:0)	1.2648
TG(18:3_34:2)	1.2643
TG(16:0_38:1)	1.2642
N-Acetyl-Isoleucine	1.2636
DG(16:0_18:1)	1.2599
TG(18:3_32:0)	1.25
HexCer(d18:1/23:0)	1.25
PC ae C36:5	1.2475
TG(18:2_35:2)	1.2444
PC aa C42:5	1.2348
N-Acetyl-Histidine	1.2338
TG(17:1_34:3)	1.2313
TG(18:0_36:5)	1.2289
Serotonin	1.2283
PC aa C28:1	1.2278
PC ae C42:2	1.2277
TG(18:2_34:4)	1.2274
PC ae C34:0	1.2257
SM(OH) C16:1	1.224
Citrulline	1.2194
TG(17:0_36:3)	1.2178
SM(OH) C14:1	1.2162
4-Hydroxyphenylacetic acid	1.2156
PC ae C36:3	1.2126
PC ae C40:1	1.2078
DG(17:0_17:1)	1.2036
TG(14:0_36:3)	1.2024
PC aa C42:6	1.2004
TG(18:2_33:1)	1.1994
TG(17:0_34:2)	1.1991
PC ae C40:6	1.1979
TG(18:2_36:5)	1.1963
PC ae C42:1	1.1954
Cer(d18:1/23:0)	1.1926
PC ae C34:1	1.191
HexCer(d18:1/24:0)	1.1864
TG(18:1_36:0)	1.1862
Argininic acid	1.1815
SM C20:2	1.181
HexCer(d18:1/16:0)	1.1789
HexCer(d18:1/18:1)	1.1713
TG(17:1_36:3)	1.1683
TG(16:0_32:0)	1.1674
PC ae C30:2	1.1665
Hex2Cer(d18:1/18:0)	1.1654
TG(14:0_36:4)	1.1648
PC ae C32:1	1.1611
C5:1	1.16
Taurine	1.157
PC ae C38:3	1.1557
Glutaric acid	1.1548
TG(18:2_34:3)	1.1544
2-Hydroxyphenylacetic acid	1.1516
PC ae C42:5	1.1498
TG(14:0_34:1)	1.1476
PC aa C34:4	1.1474
C9	1.1467
C6:1	1.1451
PC ae C32:2	1.1449
C8	1.1434
PC aa C42:4	1.1405
TG(18:0_36:1)	1.1382
DG(14:0_20:0)	1.1375
C5OH	1.1364
Cer(d18:1/25:0)	1.1358
PC aa C40:5	1.1328
SM C16:1	1.1306
SM(OH) C22:2	1.1292
PC aa C32:3	1.1281
Norepinephrine	1.1273
TG(18:0_34:3)	1.1233
TG(18:0_36:4)	1.1209
Glycine	1.1187
TG(18:1_38:5)	1.1184
PC ae C40:3	1.1174
TG(17:1_34:1)	1.1082
TG(18:2_32:0)	1.1069
Deoxyguanosine	1.0966
SM C24:1	1.0962
SM(OH) C24:1	1.0958
TG(18:2_33:2)	1.0905
TG(14:0_36:1)	1.0794
PC aa C40:4	1.0771
PC aa C40:6	1.0696
C5	1.0658
Succinic acid	1.0638
PC ae C40:2	1.061
PC aa C32:0	1.0549
PC ae C42:3	1.0539
PC aa C38:3	1.0531
Dimethylamine	1.0511
Cer(d18:1/22:0)	1.0422
TG(17:1_36:4)	1.0414
DG(16:0_16:0)	1.0347
3-Hydroxybutyric acid	1.0341
N-Acetyl-Valine	1.0263
Cer(d16:1/24:0)	1.0254
LysoPC a C28:0	1.0236
Uridine	1.0174
Adenine	1.0133
PC aa C40:1	1.0059
Cer(d18:1/24:1)	1.0057
Hex2Cer(d18:1/20:0)	1.0053
alpha-Aminoadipic acid	0.99942
PC aa C38:0	0.99858
C5:1DC	0.99782
TG(16:0_34:4)	0.99553
Cer(d18:1/24:0)	0.98907
TG(20:5_34:0)	0.98894
C16OH	0.98675
C14:1	0.98438
SM C18:0	0.9819
LysoPC a C26:1	0.97861
C12DC	0.97628
PC aa C40:3	0.97541
HexCer(d18:1/26:1)	0.97128
Propionic acid	0.9711
Cer(d18:1/18:0)	0.96893
PC aa C24:0	0.96836
TG(18:2_30:0)	0.96613
Cer(d16:1/18:0)	0.96317
Hex2Cer(d18:1/24:1)	0.96195
5-Methyluridine	0.95838
TG(18:2_34:0)	0.95701
TG(17:0_34:1)	0.95577
C3	0.95379
C16:1OH	0.94556
PC ae C42:4	0.94388
C18:1OH	0.94282
C7DC	0.94189
TG(18:2_31:0)	0.94188
SM C26:1	0.94136
PC ae C44:3	0.9412
TG(18:1_33:0)	0.9398
PC aa C42:1	0.93847
TG(17:0_34:3)	0.93398
5-Hydroxylysine	0.92889
Deoxyadenosine	0.91393
N2-Acetyl-Ornithine	0.91347
HexCer(d18:1/26:0)	0.90704
PC ae C36:1	0.90329
N1-Acetyl-Lysine	0.9007
Hex2Cer(d18:1/24:0)	0.89836
Allantoin	0.8936
TG(18:0_32:0)	0.89307
2-Hydroxy-2-methylbutyric acid	0.89144
TG(18:2_38:4)	0.88981
TG(16:0_34:0)	0.8842
Threonic acid	0.88218
PC ae C34:2	0.87779
PC aa C40:2	0.87608
Pyruvic acid	0.87474
LysoPC a C20:4	0.87396
Ethanolamine	0.87381
SM C26:0	0.87201
Cadaverine	0.86636
TG(18:3_34:0)	0.8655
CE(14:1)	0.86393
3,4-Dihydroxybutyric acid	0.86292
PC ae C36:2	0.86273
TG(22:5_32:1)	0.86162
PC ae C34:3	0.85543
Picolinic acid	0.84957
Hex3Cer(d18:1/18:0)	0.84634
TG(18:1_28:1)	0.84364
C4	0.84337
DG(18:1_22:6)	0.84096
Cer(d18:1/16:0)	0.8383
TG(20:4_32:0)	0.83503
TG(16:0_38:7)	0.83072
LysoPC a C26:0	0.82894
Methylmalonic acid	0.82862
TG(14:0_32:2)	0.82672
Urea	0.82301
TG(18:2_33:0)	0.82227
C16	0.82105
C3:1	0.81821
Kynurenic acid	0.81512
SM C18:1	0.81437
Lysine	0.81224
TG(18:2_35:3)	0.80967
SM(OH) C22:1	0.80502
HexCer(d18:1/20:0)	0.79671
TG(18:2_36:0)	0.79578
5-Oxoproline	0.79449
DG(18:1_18:2)	0.79252
PC ae C44:4	0.79171
TG(16:0_35:3)	0.78882
3-Indoleacetic acid	0.78722
2-Hydroxyisobutyric acid	0.78137
Caprylic acid	0.77996
DG(18:0_20:0)	0.77922
TG(16:0_38:4)	0.7776
Choline	0.77588
Valeric acid + Isovaleric acid	0.77217
SM C24:0	0.7705
CE(15:0)	0.7619
3-Hydroxyisovaleric acid	0.75917
TG(20:2_32:1)	0.75783
TG(18:2_30:1)	0.75454
DG(18:2_18:2)	0.75396
C18	0.75122
Glyceric acid	0.75069
TG(20:4_34:0)	0.75005
PC aa C36:3	0.73636
Cer(d18:0/20:0)	0.72896
DG(18:1_18:3)	0.7228
Cytidine	0.72074
TG(18:3_32:1)	0.71896
Epinephrine	0.71876
N-Acetyl-Asparagine	0.71847
Homoarginine	0.71432
C18:2	0.70431
PC aa C38:1	0.70024
LysoPC a C24:0	0.69175
TG(20:1_24:3)	0.69155
TG(14:0_38:4)	0.69114
Quinoline-4-carboxylic acid	0.68748
N-Acetyl-Glutamine	0.68474
PC aa C34:3	0.67935
C6	0.67769
Deoxyinosine	0.67344
C4OH	0.67302
Quinolinic acid	0.67042
PC ae C36:0	0.6698
PC ae C38:1	0.66645
alpha-Aminobutyric acid	0.66567
PC ae C44:5	0.66243
DG(16:1_18:2)	0.66216
Arginine	0.66111
TG(14:0_34:3)	0.65796
TG(18:3_38:6)	0.65631
C14:1OH	0.64866
4-Hydroxybenzoic acid	0.64846
TG(17:1_34:2)	0.64666
TG(20:3_36:4)	0.64137
TG(14:0_38:5)	0.63754
Indolelactic acid	0.63636
C14:2	0.63266
TG(14:0_34:0)	0.63194
CE(22:2)	0.6292
C3OH	0.61884
Pipecolic acid	0.61767
Valine	0.61636
Phenylalanine	0.61028
TG(20:5_34:1)	0.60523
CE(20:0)	0.6038
N-Acetyl-Leucine	0.60275
N-Acetyl-Proline	0.5994
PC aa C32:2	0.59881
Lactic acid	0.59825
TG(22:6_32:1)	0.59792
Asymmetric dimethylarginine	0.59704
Glutamic acid	0.59633
LysoPC a C28:1	0.59212
C12:1	0.58401
TG(16:1_38:5)	0.58335
TG(22:5_34:1)	0.5781
Proline	0.57782
Malonic acid	0.57711
C2	0.57479
Guanidoacetic acid	0.5726
TG(20:4_36:2)	0.57198
Hex3Cer(d18:1/24:1)	0.56653
2-hydroxyglutaric acid	0.55897
7-Methylguanine	0.55214
CE(15:1)	0.54529
Tryptophan	0.54417
TG(20:3_36:3)	0.54314
PC aa C36:2	0.53935
TG(20:1_32:3)	0.53935
PC ae C38:2	0.53856
PC aa C42:2	0.53287
Putrescine	0.53031
TG(16:0_40:8)	0.5269
HexCer(d18:2/18:0)	0.52587
Sarcosine	0.524
2-oxoadipic acid	0.51865
TG(17:0_36:4)	0.51756
TG(18:0_30:1)	0.51301
C12	0.50692
TG(22:6_34:1)	0.50594
Isoleucine	0.50174
C10	0.50159
Cer(d18:2/24:0)	0.49196
Maleic acid	0.48902
cis-Aconitic acid	0.47568
DG(14:0_18:1)	0.47337
TG(20:2_34:3)	0.47252
TG(18:2_38:5)	0.46989
C14	0.46828
Deoxyuridine	0.46717
TG(20:4_34:3)	0.46702
LysoPC a C16:1	0.46175
Dimethylglycine	0.45717
Hex2Cer(d18:1/22:0)	0.45038
TG(20:3_32:2)	0.44089
C16:2OH	0.44006
Leucine	0.43952
TG(20:3_34:1)	0.43908
HexCer(d18:2/20:0)	0.43426
Spermine	0.43234
TG(20:4_36:3)	0.4314
C5DC	0.43105
TG(16:0_33:1)	0.43091
HexCer(d18:2/22:0)	0.42851
TG(20:3_32:1)	0.42672
2-oxoisocaproic acid	0.42295
PC ae C44:6	0.42161
TG(16:0_28:1)	0.42107
PC aa C34:2	0.421
Malic acid	0.42028
TG(20:4_30:0)	0.41868
TG(14:0_35:1)	0.4152
Betaine	0.41481
TG(18:0_30:0)	0.41203
Cystathionine	0.4069
trans-4-Hydroxyproline	0.40489
4-Hydroxyphenylpyruvic acid	0.40402
Cer(d18:0/24:0)	0.40369
C0	0.40133
PC aa C42:0	0.39663
TG(22:5_32:0)	0.39623
TG(18:2_28:0)	0.3937
C14:2OH	0.39312
TG(16:1_28:0)	0.38872
N-Acetyl-Glutamic acid	0.38853
1,3-Diaminopropane	0.38665
Inosine	0.38636
TG(20:3_32:0)	0.38627
Tyrosine	0.38566
TG(20:4_36:4)	0.38482
TG(18:0_38:6)	0.36992
DG(16:0_20:0)	0.36293
TG(20:3_34:3)	0.36203
DG(14:0_18:2)	0.3543
HexCer(d16:1/22:0)	0.35416
C5MDC	0.35212
Adenosine	0.34883
TG(20:1_34:3)	0.33912
beta-Alanine	0.33819
Threonine	0.3329
TG(17:1_32:1)	0.33021
TG(18:0_38:7)	0.32943
DG(16:0_18:2)	0.32622
TG(20:1_30:1)	0.32586
LysoPC a C16:0	0.32502
Shikimic acid	0.32216
N-Acetyl-Tyrosine	0.31835
TG(16:0_38:6)	0.31816
TG(20:0_32:4)	0.31639
TG(20:4_32:2)	0.31568
Salicylic acid	0.30807
DG(16:1_18:1)	0.30616
Ornithine	0.30558
Citric acid	0.3042
Carnosine	0.30342
PC aa C34:1	0.30012
N-Acetyl-Arginine	0.29526
Cer(d16:1/20:0)	0.29285
Cer(d18:2/24:1)	0.28228
TG(17:0_32:1)	0.27969
TG(22:6_32:0)	0.27748
5-Hydroxyindoleacetic acid	0.27588
TG(18:3_38:5)	0.27513
C16:2	0.2748
alpha-Ketoglutaric acid	0.26968
PC aa C32:1	0.26831
PC aa C36:0	0.26751
Deoxycytidine	0.26509
TG(20:4_32:1)	0.26205
TG(16:0_40:7)	0.2609
C4:1	0.26054
C18:1	0.26007
C10:2	0.2589
TG(16:0_38:5)	0.25166
PC aa C36:1	0.25015
Cer(d18:0/22:0)	0.24443
N-Acetyl-Glycine	0.24144
LysoPC a C20:3	0.23978
TG(18:1_38:7)	0.23797
Creatine	0.23191
N-Acetyl-Serine	0.23178
TG(20:0_34:1)	0.22426
TG(20:3_34:2)	0.22273
2-Hydroxy-3-methylvaleric acid	0.22164
Hex3Cer(d18:1_22:0)	0.21793
TG(18:1_38:6)	0.21733
3-Hydroxyisobutyric acid	0.21666
Cer(d16:1/22:0)	0.20592
Thymidine	0.19035
N-Acetyl-Aspartic acid	0.18485
Glutamine	0.17488
Xanthine	0.17353
N1-Acetyl-Lysine + N6-Acetyl-Lysine	0.17119
HexCer(d18:2/24:0)	0.17078
Asparagine	0.16101
Kynurenine	0.16053
Guanosine	0.15987
TG(18:2_38:6)	0.15828
Aspartic acid	0.15824
LysoPC a C17:0	0.15583
Indole	0.15113
LysoPC a C18:0	0.14958
3-Deoxyglucosone	0.1464
Hex3Cer(d18:1/16:0)	0.14303
Benzoic acid	0.14265
TG(20:2_32:0)	0.14242
TG(16:0_33:2)	0.13346
LysoPC a C18:2	0.13115
TG(20:5_34:2)	0.12977
TG(20:0_32:3)	0.12962
TG(20:5_36:2)	0.12899
Cer(d18:2/22:0)	0.12686
Histidine	0.11643
TG(16:0_28:2)	0.11537
TG(16:0_40:6)	0.1135
alpha-Ketoisovaleric acid	0.11335
Phenylacetic acid	0.11305
TG(22:4_34:2)	0.11274
3-Methoxytyramine	0.10761
Methionine sulfoxide	0.10505
HexCer(d18:2/16:0)	0.10268
Fumaric acid	0.09923
Uric acid	0.096459
N1-Acetylspermidine	0.095495
N-Acetyl-Methionine	0.094713
TG(20:4_34:2)	0.091098
TG(18:1_26:0)	0.089261
TG(18:1_31:0)	0.088641
Glucose	0.086093
Spermidine	0.083748
LysoPC a C14:0	0.083358
LysoPC a C18:1	0.081917
Histamine	0.079348
TG(20:3_34:0)	0.073998
Cer(d18:0/24:1)	0.072801
Hex2Cer(d18:1/14:0)	0.063506
Alanine	0.062523
2-Hydroxybutyric acid	0.053483
TG(20:5_36:3)	0.052461
DG(17:0_18:1)	0.045641
Xanthosine	0.039968
Methionine	0.038059
TG(22:6_34:2)	0.030994
TG(16:1_33:1)	0.019092
Ethylmalonic acid	0.018489
2-Hydroxyisovaleric acid	0.017753
C16:1	0.0085483
Guanine	0.0078257
TG(22:5_34:2)	0.0052899
HexCer(d18:2/23:0)	0.0036233
TG(18:3_30:0)	0.0025874
Hypoxanthine	0.00037835

## Sheet: Table S1D
Table S1D: VIP Scores for Metabolites Discriminating E. coli-Infected and Control Groups in OPLS-DA Analysis (8 Hours)
ID	VIP
TG(16:1_36:2)	2.28724
TG(16:1_34:2)	2.21511
TG(18:1_34:2)	2.14661
TG(18:1_32:2)	2.11863
TG(20:1_34:2)	2.07725
TG(18:1_36:2)	1.98959
TG(18:1_32:1)	1.98893
TG(16:1_34:3)	1.98084
TG(16:1_36:3)	1.96699
TG(16:1_34:1)	1.95585
TG(16:0_34:2)	1.94145
CE(20:3)	1.93927
CE(14:0)	1.9111
TG(20:1_32:1)	1.89406
CE(20:5)	1.89192
CE(18:1)	1.87465
Methylhistidine	1.84508
TG(18:1_34:1)	1.82685
CE(18:3)	1.8251
TG(18:2_32:1)	1.82398
TG(16:1_32:1)	1.81355
TG(16:0_30:2)	1.80303
TG(18:1_30:2)	1.80109
TG(16:0_38:2)	1.80004
TG(16:0_36:2)	1.79196
CE(18:0)	1.77211
TG(16:0_32:2)	1.77186
CE(22:5)	1.73249
TG(18:1_30:1)	1.72603
TG(18:1_36:1)	1.72513
CE(20:4)	1.72332
CE(18:2)	1.71895
TG(18:1_34:3)	1.68432
TG(16:1_36:4)	1.68411
CE(22:6)	1.68009
TG(20:1_34:0)	1.6795
CE(20:1)	1.65863
TG(16:1_34:0)	1.65713
TG(20:2_34:2)	1.65251
TG(18:1_36:6)	1.64175
Butyric acid + Isobutyric acid	1.63647
DG(18:1_18:1)	1.62871
TG(14:0_36:2)	1.62522
TG(18:1_36:3)	1.62494
TG(16:0_34:3)	1.62229
TG(16:1_38:3)	1.60215
TG(18:1_35:2)	1.59294
Caproic acid	1.56991
TG(18:1_32:3)	1.56705
TG(16:1_32:2)	1.55853
TG(20:2_34:1)	1.55844
TG(16:1_36:1)	1.55544
TG(16:0_37:3)	1.55405
CE(17:1)	1.54234
TG(20:1_34:1)	1.52048
CE(16:0)	1.5199
TG(16:0_38:3)	1.50975
Trimethylamine N-Oxide	1.50925
TG(18:0_36:2)	1.49428
TG(18:2_36:2)	1.49265
TG(18:0_32:2)	1.49048
TG(14:0_34:2)	1.48504
3-Aminoisobutyric acid	1.48448
TG(20:1_31:0)	1.48306
TG(16:0_36:6)	1.47348
TG(18:2_34:2)	1.47236
TG(18:2_34:1)	1.47013
TG(16:0_32:1)	1.46885
TG(18:1_36:4)	1.4654
N-Acetylputrescine	1.46482
PC aa C38:5	1.46468
TG(16:1_32:0)	1.46259
PC aa C38:4	1.45971
TG(16:0_36:3)	1.45775
TG(18:0_34:2)	1.45682
PC aa C36:5	1.4528
CE(16:1)	1.45129
PC aa C36:6	1.44571
TG(18:1_35:3)	1.43537
TG(18:3_34:3)	1.4319
TG(18:3_34:1)	1.43086
Hex2Cer(d18:1/16:0)	1.41647
TG(16:0_36:5)	1.41635
Homocitrulline	1.41148
TG(16:1_30:1)	1.40622
TG(16:0_32:3)	1.40606
TG(18:1_33:1)	1.39816
TG(18:0_32:1)	1.39234
TG(18:1_30:0)	1.38941
TG(16:1_38:4)	1.38556
TG(18:2_36:1)	1.38524
TG(16:0_35:1)	1.37794
TG(18:1_33:2)	1.37279
TG(16:0_35:2)	1.36881
TG(20:1_32:2)	1.36634
TG(16:1_36:5)	1.36441
TG(18:0_36:3)	1.36226
TG(18:2_36:3)	1.36132
Orotic acid	1.35205
PC ae C36:4	1.34534
PC ae C40:4	1.34429
PC ae C42:0	1.34307
PC ae C38:4	1.33542
TG(18:2_32:2)	1.33482
Creatinine	1.33201
PC aa C36:4	1.33171
N-Acetyl-Alanine	1.32913
PC ae C30:0	1.32852
DG(18:1_20:4)	1.32802
TG(18:1_32:0)	1.3272
SM C16:0	1.32648
Serine	1.32464
TG(20:4_34:1)	1.31637
TG(18:2_35:1)	1.31503
HexCer(d18:1/22:0)	1.31463
TG(18:2_36:4)	1.31377
PC ae C40:5	1.31243
PC ae C38:0	1.31061
DG(16:1_20:0)	1.30344
TG(18:3_36:3)	1.30301
HexCer(d18:1/24:1)	1.30287
CE(17:0)	1.3022
DG(16:0_16:1)	1.29496
PC aa C38:6	1.29221
TG(18:1_36:5)	1.29179
TG(16:0_34:1)	1.29026
TG(18:1_34:4)	1.289
TG(18:3_36:4)	1.28378
TG(18:3_36:2)	1.28282
Oxalic acid	1.2821
PC ae C38:5	1.28115
PC ae C30:1	1.27715
PC ae C38:6	1.27548
TG(16:0_38:1)	1.27377
TG(16:0_36:4)	1.26406
PC aa C30:0	1.26175
DG(18:1_20:3)	1.25873
DG(16:0_18:1)	1.2581
PC ae C36:5	1.25533
C10:1	1.25396
N-Acetyl-Isoleucine	1.25387
TG(18:3_32:0)	1.25335
TG(20:1_26:1)	1.24937
PC ae C42:2	1.24708
TG(18:3_36:1)	1.24607
TG(18:3_34:2)	1.24496
HexCer(d18:1/18:0)	1.24375
HexCer(d18:1/23:0)	1.24345
Citrulline	1.24319
N-Acetyl-Histidine	1.23842
TG(18:2_35:2)	1.23029
TG(18:2_34:4)	1.22824
4-Hydroxyphenylacetic acid	1.22813
SM(OH) C16:1	1.22749
PC aa C42:5	1.22575
PC aa C28:1	1.22483
SM(OH) C14:1	1.22241
TG(14:0_36:3)	1.22092
PC ae C34:0	1.22031
PC ae C40:1	1.21808
TG(17:1_34:3)	1.21684
Serotonin	1.21493
TG(17:0_34:2)	1.21259
PC ae C42:1	1.2125
PC ae C36:3	1.20586
PC aa C42:6	1.20505
DG(17:0_17:1)	1.2033
TG(18:1_36:0)	1.20074
TG(18:0_36:5)	1.20022
TG(17:0_36:3)	1.19949
PC ae C40:6	1.19817
HexCer(d18:1/18:1)	1.19435
TG(18:2_33:1)	1.19027
PC ae C34:1	1.18591
Taurine	1.18567
TG(14:0_36:4)	1.18281
TG(16:0_32:0)	1.18158
TG(18:2_36:5)	1.17512
HexCer(d18:1/16:0)	1.17248
Cer(d18:1/23:0)	1.16436
C5:1	1.16273
SM C20:2	1.16243
Glutaric acid	1.16112
TG(14:0_34:1)	1.16088
HexCer(d18:1/24:0)	1.16049
Argininic acid	1.15961
TG(17:1_36:3)	1.1586
PC ae C30:2	1.15779
PC ae C32:1	1.15743
TG(18:0_36:1)	1.15738
PC ae C42:5	1.15568
TG(18:0_34:3)	1.15565
PC ae C38:3	1.15428
PC aa C42:4	1.1452
DG(14:0_20:0)	1.14248
Hex2Cer(d18:1/18:0)	1.14205
C6:1	1.14023
C9	1.14021
TG(18:2_34:3)	1.13806
PC ae C32:2	1.13505
PC aa C40:5	1.13248
PC aa C32:3	1.13202
SM(OH) C22:2	1.13051
C5OH	1.12973
TG(18:1_38:5)	1.12948
TG(17:1_34:1)	1.12899
Glycine	1.12776
2-Hydroxyphenylacetic acid	1.12741
SM C16:1	1.12726
TG(18:0_36:4)	1.12686
Cer(d18:1/25:0)	1.12665
C8	1.12567
PC ae C40:3	1.12216
PC aa C34:4	1.1202
Norepinephrine	1.11485
TG(18:2_32:0)	1.11335
SM C24:1	1.10546
SM(OH) C24:1	1.10538
TG(14:0_36:1)	1.09835
PC aa C40:6	1.0839
Deoxyguanosine	1.08102
PC aa C40:4	1.07911
PC ae C42:3	1.07747
Succinic acid	1.07608
TG(18:2_33:2)	1.065
C5	1.06385
PC aa C38:3	1.06318
PC ae C40:2	1.06185
TG(17:1_36:4)	1.04941
Dimethylamine	1.04788
PC aa C32:0	1.04177
N-Acetyl-Valine	1.04004
LysoPC a C28:0	1.03294
Hex2Cer(d18:1/20:0)	1.03187
Cer(d18:1/22:0)	1.02243
DG(16:0_16:0)	1.01731
PC aa C40:1	1.01518
Cer(d16:1/24:0)	1.00933
TG(16:0_34:4)	1.00726
Uridine	1.00638
TG(18:2_30:0)	1.00529
PC aa C38:0	1.00147
3-Hydroxybutyric acid	1.00113
TG(20:5_34:0)	0.999578
Adenine	0.998377
PC aa C24:0	0.997264
Cer(d18:1/24:1)	0.995725
TG(17:0_34:1)	0.988348
Propionic acid	0.980021
C5:1DC	0.978355
SM C18:0	0.977475
C14:1	0.97733
PC aa C40:3	0.976753
alpha-Aminoadipic acid	0.9763
Cer(d18:1/24:0)	0.975705
C16OH	0.974613
Hex2Cer(d18:1/24:1)	0.974033
LysoPC a C26:1	0.973453
TG(18:2_34:0)	0.971696
HexCer(d18:1/26:1)	0.970321
Cer(d16:1/18:0)	0.968725
C12DC	0.964712
PC ae C42:4	0.964628
TG(18:1_33:0)	0.964133
5-Methyluridine	0.962684
TG(18:2_31:0)	0.956242
TG(17:0_34:3)	0.951863
C18:1OH	0.947469
PC aa C42:1	0.945398
C16:1OH	0.944131
C3	0.943535
SM C26:1	0.942438
PC ae C44:3	0.93648
Cer(d18:1/18:0)	0.929648
5-Hydroxylysine	0.922007
C7DC	0.920793
HexCer(d18:1/26:0)	0.914111
N2-Acetyl-Ornithine	0.914075
TG(18:2_38:4)	0.905297
TG(18:0_32:0)	0.90525
Hex2Cer(d18:1/24:0)	0.903341
Allantoin	0.896493
PC ae C36:1	0.891068
Threonic acid	0.889427
N1-Acetyl-Lysine	0.887598
Pyruvic acid	0.885103
SM C26:0	0.884669
PC ae C34:2	0.884055
Ethanolamine	0.883044
TG(16:0_34:0)	0.882701
PC aa C40:2	0.879642
2-Hydroxy-2-methylbutyric acid	0.878445
Cadaverine	0.876681
LysoPC a C20:4	0.87213
TG(18:1_28:1)	0.871287
Deoxyadenosine	0.870184
PC ae C36:2	0.856465
PC ae C34:3	0.855725
TG(18:3_34:0)	0.853419
Picolinic acid	0.851246
3,4-Dihydroxybutyric acid	0.848049
TG(18:2_33:0)	0.84706
TG(16:0_38:7)	0.840806
C4	0.838865
TG(22:5_32:1)	0.838363
SM C18:1	0.83726
LysoPC a C26:0	0.836721
DG(18:1_22:6)	0.834629
Urea	0.828131
TG(20:4_32:0)	0.825143
Cer(d18:1/16:0)	0.820987
C3:1	0.820086
Kynurenic acid	0.819968
CE(14:1)	0.819656
SM(OH) C22:1	0.81727
Methylmalonic acid	0.814974
TG(18:2_36:0)	0.804442
TG(14:0_32:2)	0.800336
5-Oxoproline	0.798095
TG(20:2_32:1)	0.79786
3-Indoleacetic acid	0.797149
DG(18:0_20:0)	0.794397
Hex3Cer(d18:1/18:0)	0.794236
PC ae C44:4	0.792184
TG(18:2_35:3)	0.787887
TG(16:0_35:3)	0.787743
DG(18:1_18:2)	0.787269
C16	0.783326
2-Hydroxyisobutyric acid	0.7746
Choline	0.7735
SM C24:0	0.768405
Lysine	0.767488
TG(18:2_30:1)	0.764885
TG(16:0_38:4)	0.764443
Glyceric acid	0.762947
Cer(d18:0/20:0)	0.76004
HexCer(d18:1/20:0)	0.756223
CE(15:0)	0.752271
Epinephrine	0.743541
C18	0.74219
Caprylic acid	0.740121
TG(20:4_34:0)	0.739823
Valeric acid + Isovaleric acid	0.738534
3-Hydroxyisovaleric acid	0.737519
PC aa C36:3	0.737448
DG(18:2_18:2)	0.735219
Cytidine	0.732417
Homoarginine	0.727947
TG(18:3_32:1)	0.724458
N-Acetyl-Asparagine	0.708752
DG(18:1_18:3)	0.703094
Quinolinic acid	0.695711
PC aa C38:1	0.689646
LysoPC a C24:0	0.68601
TG(14:0_38:4)	0.680672
Quinoline-4-carboxylic acid	0.679984
TG(20:1_24:3)	0.677155
N-Acetyl-Glutamine	0.675988
TG(17:1_34:2)	0.675229
CE(22:2)	0.673296
PC aa C34:3	0.672953
4-Hydroxybenzoic acid	0.672568
TG(14:0_34:3)	0.671888
PC ae C44:5	0.668654
PC ae C38:1	0.667833
PC ae C36:0	0.661104
TG(18:3_38:6)	0.660482
DG(16:1_18:2)	0.658956
TG(20:3_36:4)	0.657631
C4OH	0.656486
Deoxyinosine	0.655244
Arginine	0.648945
alpha-Aminobutyric acid	0.64595
C6	0.644394
Indolelactic acid	0.643014
C18:2	0.641689
TG(14:0_34:0)	0.639295
TG(14:0_38:5)	0.638176
N-Acetyl-Proline	0.629476
C14:1OH	0.623912
Pipecolic acid	0.622571
TG(22:6_32:1)	0.612679
N-Acetyl-Leucine	0.61149
TG(20:5_34:1)	0.610454
C14:2	0.60744
Lactic acid	0.607121
TG(16:1_38:5)	0.605164
Valine	0.601283
Proline	0.599835
LysoPC a C28:1	0.598982
Glutamic acid	0.591102
C2	0.590444
C3OH	0.589038
Asymmetric dimethylarginine	0.588883
PC aa C32:2	0.584777
TG(20:4_36:2)	0.581817
CE(20:0)	0.581361
7-Methylguanine	0.580385
Phenylalanine	0.579244
Hex3Cer(d18:1/24:1)	0.571788
Guanidoacetic acid	0.567145
Sarcosine	0.566579
Malonic acid	0.565004
Putrescine	0.561355
TG(22:5_34:1)	0.558388
2-hydroxyglutaric acid	0.557379
2-oxoadipic acid	0.552983
C12:1	0.54965
PC ae C38:2	0.544636
PC aa C42:2	0.541958
TG(20:3_36:3)	0.538294
TG(20:1_32:3)	0.536713
Tryptophan	0.534349
PC aa C36:2	0.532637
DG(14:0_18:1)	0.527071
C12	0.52243
CE(15:1)	0.518255
Cer(d18:2/24:0)	0.507879
TG(22:6_34:1)	0.502139
TG(16:0_40:8)	0.499447
Isoleucine	0.488337
TG(17:0_36:4)	0.486827
TG(20:2_34:3)	0.485706
LysoPC a C16:1	0.485186
Maleic acid	0.480867
TG(20:4_34:3)	0.480246
TG(18:0_30:1)	0.479114
Deoxyuridine	0.477367
C10	0.47373
cis-Aconitic acid	0.467739
TG(18:2_38:5)	0.454154
TG(16:0_33:1)	0.45119
TG(20:4_36:3)	0.446906
HexCer(d18:2/18:0)	0.445014
Dimethylglycine	0.44118
HexCer(d18:2/20:0)	0.438957
C14	0.437011
TG(20:3_32:1)	0.435465
TG(20:3_34:1)	0.434394
TG(18:0_30:0)	0.430199
Hex2Cer(d18:1/22:0)	0.427701
TG(18:2_28:0)	0.424971
TG(22:5_32:0)	0.421535
TG(20:3_32:2)	0.421497
Malic acid	0.419809
Cystathionine	0.419603
PC aa C34:2	0.416952
Leucine	0.416757
PC ae C44:6	0.413077
C16:2OH	0.412262
HexCer(d18:2/22:0)	0.411897
trans-4-Hydroxyproline	0.410497
2-oxoisocaproic acid	0.410314
TG(20:4_36:4)	0.409416
Tyrosine	0.408248
C5DC	0.407059
Betaine	0.405436
Spermine	0.403686
C0	0.403485
Cer(d18:0/24:0)	0.40055
TG(16:0_28:1)	0.400077
4-Hydroxyphenylpyruvic acid	0.398901
TG(20:4_30:0)	0.393008
PC aa C42:0	0.388734
N-Acetyl-Glutamic acid	0.383964
1,3-Diaminopropane	0.380854
Inosine	0.379425
TG(14:0_35:1)	0.379135
C14:2OH	0.375821
TG(20:3_32:0)	0.375639
TG(16:1_28:0)	0.374344
HexCer(d16:1/22:0)	0.369825
TG(20:3_34:3)	0.361023
DG(16:0_20:0)	0.35941
beta-Alanine	0.358605
TG(18:0_38:6)	0.353343
TG(20:1_34:3)	0.350129
TG(20:1_30:1)	0.344344
LysoPC a C16:0	0.340904
Carnosine	0.338645
Salicylic acid	0.336269
Shikimic acid	0.331852
N-Acetyl-Arginine	0.330129
TG(20:4_32:2)	0.326334
C5MDC	0.3237
DG(16:0_18:2)	0.321932
Adenosine	0.318379
DG(14:0_18:2)	0.317755
TG(18:0_38:7)	0.31466
TG(20:0_32:4)	0.313381
Cer(d16:1/20:0)	0.308588
Citric acid	0.308132
Threonine	0.299819
N-Acetyl-Tyrosine	0.299161
TG(17:1_32:1)	0.296128
PC aa C32:1	0.293874
TG(16:0_38:6)	0.285478
TG(18:3_38:5)	0.284697
PC aa C34:1	0.284267
TG(17:0_32:1)	0.28103
DG(16:1_18:1)	0.280823
Ornithine	0.280817
Cer(d18:2/24:1)	0.275585
TG(16:0_40:7)	0.272723
C10:2	0.271195
TG(22:6_32:0)	0.26283
TG(20:4_32:1)	0.258948
Creatine	0.255188
Cer(d18:0/22:0)	0.251241
5-Hydroxyindoleacetic acid	0.249707
PC aa C36:0	0.249592
C4:1	0.247911
N-Acetyl-Serine	0.24235
alpha-Ketoglutaric acid	0.241781
TG(16:0_38:5)	0.238455
C16:2	0.234934
C18:1	0.232326
N-Acetyl-Glycine	0.230062
PC aa C36:1	0.229401
2-Hydroxy-3-methylvaleric acid	0.227435
Hex3Cer(d18:1_22:0)	0.22305
Thymidine	0.221543
TG(18:1_38:6)	0.220385
TG(20:0_34:1)	0.219315
Deoxycytidine	0.21627
TG(18:1_38:7)	0.215242
3-Hydroxyisobutyric acid	0.211665
HexCer(d18:2/24:0)	0.199776
Guanosine	0.19818
TG(20:3_34:2)	0.193336
N-Acetyl-Aspartic acid	0.182533
N1-Acetyl-Lysine + N6-Acetyl-Lysine	0.180432
Aspartic acid	0.179343
LysoPC a C20:3	0.177484
Cer(d16:1/22:0)	0.170774
LysoPC a C18:0	0.16901
Asparagine	0.167832
Glutamine	0.167139
TG(20:0_32:3)	0.165417
TG(18:2_38:6)	0.16378
TG(20:2_32:0)	0.162944
TG(22:4_34:2)	0.157955
LysoPC a C17:0	0.15745
LysoPC a C18:2	0.153363
TG(20:5_36:2)	0.152796
Cer(d18:2/22:0)	0.150007
Kynurenine	0.14981
N1-Acetylspermidine	0.147931
Benzoic acid	0.14144
Xanthine	0.137325
Indole	0.133599
Histidine	0.128582
TG(20:5_34:2)	0.128063
N-Acetyl-Methionine	0.124335
TG(16:0_33:2)	0.117047
TG(18:1_31:0)	0.11661
3-Deoxyglucosone	0.116531
TG(18:1_26:0)	0.112938
Methionine sulfoxide	0.111134
LysoPC a C18:1	0.110998
Hex3Cer(d18:1/16:0)	0.109825
Phenylacetic acid	0.109036
HexCer(d18:2/16:0)	0.106259
TG(16:0_40:6)	0.10538
alpha-Ketoisovaleric acid	0.105282
TG(16:0_28:2)	0.104742
TG(20:4_34:2)	0.0943583
TG(20:3_34:0)	0.0924607
Fumaric acid	0.0923904
Spermidine	0.0830957
Histamine	0.0813487
Cer(d18:0/24:1)	0.0806356
3-Methoxytyramine	0.0800832
2-Hydroxybutyric acid	0.076039
Glucose	0.0757726
Uric acid	0.07526
LysoPC a C14:0	0.067372
Alanine	0.0672957
DG(17:0_18:1)	0.0577879
TG(20:5_36:3)	0.0536024
Methionine	0.0505266
TG(22:6_34:2)	0.0473592
TG(18:3_30:0)	0.0397136
Guanine	0.0327689
Xanthosine	0.0311145
Hex2Cer(d18:1/14:0)	0.0295362
TG(22:5_34:2)	0.0250235
2-Hydroxyisovaleric acid	0.0234204
TG(16:1_33:1)	0.00936717
HexCer(d18:2/23:0)	0.0073812
Hypoxanthine	0.00339935
C16:1	0.000994479
Ethylmalonic acid	7.9599e-05

## Sheet: Table S1E
Table S1E: Significant Metabolites Identified by SAM Analysis with Corresponding Statistical Parameters (8 Hours)
ID	d.value	stdev	p.value
2-Hydroxy-2-methylbutyric acid	1.1553	0.2487	0.023524
2-Hydroxyphenylacetic acid	1.5168	0.24054	0.0020742
3,4-Dihydroxybutyric acid	1.1167	0.24945	0.029713
3-Aminoisobutyric acid	2.0002	0.22681	1.6863e-05
3-Hydroxybutyric acid	1.3513	0.24452	0.0063912
4-Hydroxyphenylacetic acid	1.6087	0.23817	0.0010287
5-Hydroxylysine	1.2063	0.24767	0.017218
5-Methyluridine	1.2467	0.24682	0.013828
5-Oxoproline	1.0247	0.25115	0.048685
Adenine	-1.3225	0.24517	0.0081282
Allantoin	1.1583	0.24864	0.022985
alpha-Aminoadipic acid	1.3032	0.2456	0.0092243
Argininic acid	1.5596	0.23945	0.0015346
Butyric acid + Isobutyric acid	2.2663	0.21804	2.58379e-07
C10:1	1.7165	0.23524	0.00042159
C12DC	1.2713	0.2463	0.011889
C14:1	1.2825	0.24605	0.011062
C16	1.0603	0.25051	0.04032
C16:1OH	1.2291	0.24719	0.01511
C16OH	1.2857	0.24598	0.010776
C18:1OH	1.2254	0.24727	0.015548
C3	1.2404	0.24696	0.014401
C3:1	1.0565	0.25058	0.04113
C4	1.0904	0.24995	0.034452
C5	1.3956	0.24349	0.0047555
C5:1	1.5288	0.24024	0.0018718
C5:1DC	1.301	0.24565	0.0093423
C5OH	1.4952	0.24109	0.002344
C6:1	1.5076	0.24077	0.0021585
C7DC	1.2241	0.2473	0.015683
C8	1.5051	0.24084	0.0021754
C9	1.5098	0.24072	0.0021248
Cadaverine	1.1214	0.24936	0.029022
Caproic acid	2.1551	0.2218	3.79791e-07
CE(14:0)	2.766	0.19972	1.60121e-07
CE(14:1)	1.1181	0.24943	0.029528
CE(16:0)	2.0917	0.22388	1.16503e-07
CE(16:1)	2.0039	0.22669	1.6863e-05
CE(17:0)	1.7475	0.23436	0.00026981
CE(17:1)	2.1478	0.22204	3.62117e-07
CE(18:0)	2.4896	0.21013	3.92005e-07
CE(18:1)	2.6743	0.20324	3.19563e-07
CE(18:2)	2.4002	0.21336	1.66824e-07
CE(18:3)	2.5948	0.20624	3.34664e-07
CE(20:1)	2.2794	0.2176	3.16283e-07
CE(20:3)	2.7651	0.19976	1.42897e-07
CE(20:4)	2.3842	0.21393	3.54783e-07
CE(20:5)	2.6665	0.20354	2.7182e-07
CE(22:5)	2.4138	0.21287	1.52065e-07
CE(22:6)	2.3107	0.21651	1.11779e-07
Cer(d16:1/18:0)	1.2533	0.24668	0.013288
Cer(d16:1/24:0)	1.3392	0.24479	0.006914
Cer(d18:1/16:0)	1.0835	0.25008	0.035632
Cer(d18:1/18:0)	1.2612	0.24651	0.012664
Cer(d18:1/22:0)	1.3626	0.24426	0.0060371
Cer(d18:1/23:0)	1.5755	0.23904	0.0013322
Cer(d18:1/24:0)	1.2889	0.24591	0.010489
Cer(d18:1/24:1)	1.3119	0.24541	0.0087015
Cer(d18:1/25:0)	1.4943	0.24111	0.002344
Citrulline	1.6142	0.23802	0.00097808
Creatinine	1.774	0.23361	0.00016863
Deoxyadenosine	-1.1859	0.24808	0.019477
Deoxyguanosine	-1.4388	0.24247	0.0034233
DG(14:0_20:0)	1.4968	0.24105	0.0022934
DG(16:0_16:0)	1.3522	0.2445	0.0063912
DG(16:0_16:1)	-1.7381	0.23463	0.00028668
DG(16:0_18:1)	-1.6732	0.23643	0.00057336
DG(16:1_20:0)	1.7258	0.23498	0.00037099
DG(17:0_17:1)	1.5914	0.23862	0.0011298
DG(18:1_18:1)	-2.2612	0.21822	2.12072e-07
DG(18:1_18:2)	-1.0221	0.2512	0.049359
DG(18:1_20:3)	1.6954	0.23582	0.00048904
DG(18:1_20:4)	1.7849	0.2333	0.00015177
DG(18:1_22:6)	1.0871	0.25001	0.035076
Dimethylamine	1.375	0.24397	0.0053794
Ethanolamine	1.1314	0.24917	0.02747
Glutaric acid	1.5214	0.24043	0.001973
Glycine	1.47	0.24171	0.0027319
Hex2Cer(d18:1/16:0)	1.8971	0.22998	8.4317e-05
Hex2Cer(d18:1/18:0)	1.5366	0.24004	0.0017369
Hex2Cer(d18:1/20:0)	1.3114	0.24542	0.0087352
Hex2Cer(d18:1/24:0)	1.1647	0.24851	0.022175
Hex2Cer(d18:1/24:1)	1.2516	0.24672	0.013457
Hex3Cer(d18:1/18:0)	1.0944	0.24988	0.033811
HexCer(d18:1/16:0)	1.5559	0.23955	0.0015852
HexCer(d18:1/18:0)	1.6804	0.23624	0.00053963
HexCer(d18:1/18:1)	1.545	0.23983	0.0016863
HexCer(d18:1/20:0)	1.0277	0.2511	0.047943
HexCer(d18:1/22:0)	1.7688	0.23376	0.00020236
HexCer(d18:1/23:0)	1.6587	0.23683	0.0006914
HexCer(d18:1/24:0)	1.5666	0.23927	0.0014334
HexCer(d18:1/24:1)	1.7344	0.23473	0.00030354
HexCer(d18:1/26:0)	1.1765	0.24827	0.020489
HexCer(d18:1/26:1)	1.2644	0.24644	0.012411
Homocitrulline	1.894	0.23008	8.4317e-05
Kynurenic acid	1.0524	0.25066	0.042192
Lysine	1.0485	0.25073	0.043002
LysoPC a C20:4	1.1317	0.24916	0.027437
LysoPC a C26:0	1.0709	0.25032	0.038128
LysoPC a C26:1	1.2745	0.24623	0.011585
LysoPC a C28:0	1.3368	0.24485	0.0071501
Methylhistidine	2.5621	0.20746	3.67138e-07
Methylmalonic acid	1.0705	0.25032	0.038229
N1-Acetyl-Lysine	1.1679	0.24845	0.021585
N2-Acetyl-Ornithine	1.1853	0.2481	0.019528
N-Acetyl-Alanine	-1.7936	0.23304	0.00015177
N-Acetyl-Histidine	1.6352	0.23746	0.00082631
N-Acetyl-Isoleucine	-1.6786	0.23628	0.00053963
N-Acetylputrescine	2.0096	0.22651	1.6863e-05
N-Acetyl-Valine	-1.3405	0.24476	0.006796
Norepinephrine	1.4822	0.24141	0.0024789
Orotic acid	-1.8208	0.23225	0.00013491
Oxalic acid	1.7187	0.23517	0.00042159
PC aa C24:0	1.2604	0.24653	0.012715
PC aa C28:1	1.6264	0.2377	0.00091062
PC aa C30:0	1.7002	0.23569	0.00047218
PC aa C32:0	1.3804	0.24385	0.0051265
PC aa C32:3	1.4834	0.24138	0.0024452
PC aa C34:4	1.5108	0.24069	0.0021248
PC aa C36:4	1.7675	0.2338	0.00020236
PC aa C36:5	1.9494	0.22839	5.059e-05
PC aa C36:6	1.9514	0.22833	5.059e-05
PC aa C38:0	1.3021	0.24562	0.0093086
PC aa C38:3	1.3779	0.24391	0.0052108
PC aa C38:4	1.9472	0.22846	5.059e-05
PC aa C38:5	1.9605	0.22805	5.059e-05
PC aa C38:6	1.6966	0.23579	0.00047218
PC aa C40:1	1.3122	0.2454	0.0086678
PC aa C40:2	1.1345	0.24911	0.027015
PC aa C40:3	1.2701	0.24632	0.012024
PC aa C40:4	1.4114	0.24312	0.0042833
PC aa C40:5	1.49	0.24121	0.0024115
PC aa C40:6	1.401	0.24337	0.0046037
PC aa C42:1	1.2194	0.2474	0.015919
PC aa C42:4	1.5011	0.24094	0.0022597
PC aa C42:5	1.6366	0.23742	0.00082631
PC aa C42:6	1.5867	0.23875	0.0011636
PC ae C30:0	1.7859	0.23327	0.00015177
PC ae C30:1	1.6911	0.23594	0.00048904
PC ae C30:2	1.5381	0.24	0.0017369
PC ae C32:1	1.5304	0.2402	0.001855
PC ae C32:2	1.5073	0.24078	0.0021585
PC ae C34:0	1.6233	0.23778	0.00092749
PC ae C34:1	1.5732	0.2391	0.0013322
PC ae C34:2	1.1368	0.24906	0.026594
PC ae C34:3	1.1066	0.24965	0.031585
PC ae C36:1	1.1714	0.24838	0.021113
PC ae C36:2	1.1165	0.24946	0.029764
PC ae C36:3	1.6043	0.23828	0.0010455
PC ae C36:4	1.7892	0.23317	0.00015177
PC ae C36:5	1.6551	0.23693	0.00070826
PC ae C38:0	1.7326	0.23478	0.0003204
PC ae C38:3	1.5227	0.24039	0.0019393
PC ae C38:4	1.7798	0.23344	0.00016863
PC ae C38:5	1.6989	0.23573	0.00047218
PC ae C38:6	1.6883	0.23602	0.0005059
PC ae C40:1	1.5975	0.23846	0.0010793
PC ae C40:2	1.3888	0.24365	0.0049747
PC ae C40:3	1.4682	0.24175	0.0027656
PC ae C40:4	1.7876	0.23322	0.00015177
PC ae C40:5	1.7539	0.23418	0.00023609
PC ae C40:6	1.5832	0.23884	0.0012479
PC ae C42:0	1.792	0.23309	0.00015177
PC ae C42:1	1.5795	0.23894	0.0012985
PC ae C42:2	1.6262	0.2377	0.00091062
PC ae C42:3	1.3789	0.24388	0.0052108
PC ae C42:4	1.2268	0.24724	0.015379
PC ae C42:5	1.5143	0.24061	0.0020742
PC ae C44:3	1.2231	0.24732	0.015784
PC ae C44:4	1.021	0.25122	0.049562
Picolinic acid	1.0987	0.2498	0.032985
Propionic acid	1.2642	0.24645	0.012496
Pyruvic acid	1.1327	0.24914	0.027268
Serine	1.7804	0.23343	0.00016863
Serotonin	1.6272	0.23768	0.00089376
SM C16:0	1.776	0.23355	0.00016863
SM C16:1	1.4869	0.24129	0.0024115
SM C18:0	1.279	0.24613	0.011332
SM C18:1	1.0514	0.25067	0.042479
SM C20:2	1.5589	0.23947	0.0015514
SM C24:1	1.4382	0.24248	0.0034401
SM C26:0	1.129	0.24922	0.027892
SM C26:1	1.2234	0.24731	0.015784
SM(OH) C14:1	1.6097	0.23814	0.0010118
SM(OH) C16:1	1.6209	0.23784	0.00094435
SM(OH) C22:1	1.0388	0.2509	0.045278
SM(OH) C22:2	1.485	0.24134	0.0024452
SM(OH) C24:1	1.4377	0.24249	0.0034739
Succinic acid	1.3928	0.24356	0.0048567
Taurine	1.5245	0.24035	0.0019224
TG(14:0_32:2)	1.068	0.25037	0.038786
TG(14:0_34:1)	-1.5111	0.24069	0.0021248
TG(14:0_34:2)	-2.0227	0.2261	1.6863e-05
TG(14:0_36:1)	-1.4146	0.24304	0.0040641
TG(14:0_36:2)	-2.2182	0.21969	3.40625e-07
TG(14:0_36:3)	-1.5897	0.23867	0.0011298
TG(14:0_36:4)	-1.5357	0.24007	0.0017538
TG(16:0_30:2)	-2.5107	0.20936	3.45413e-07
TG(16:0_32:0)	-1.5394	0.23997	0.0017369
TG(16:0_32:1)	-1.9591	0.22809	5.059e-05
TG(16:0_32:2)	-2.4661	0.21098	2.99585e-07
TG(16:0_32:3)	-1.8673	0.23088	0.00010118
TG(16:0_34:0)	-1.1455	0.24889	0.024924
TG(16:0_34:1)	-1.688	0.23603	0.0005059
TG(16:0_34:2)	-2.7748	0.19938	3.37486e-07
TG(16:0_34:3)	-2.2005	0.22028	3.05644e-07
TG(16:0_34:4)	-1.2978	0.24572	0.0095953
TG(16:0_35:1)	-1.8161	0.23239	0.00015177
TG(16:0_35:2)	-1.8264	0.23209	0.00011804
TG(16:0_36:2)	-2.4908	0.21009	3.99704e-07
TG(16:0_36:3)	-1.9579	0.22813	5.059e-05
TG(16:0_36:4)	-1.6859	0.23608	0.00052277
TG(16:0_36:5)	-1.9149	0.22944	8.4317e-05
TG(16:0_36:6)	-1.9695	0.22777	5.059e-05
TG(16:0_37:3)	-2.1369	0.2224	3.74442e-07
TG(16:0_38:1)	-1.6795	0.23626	0.00053963
TG(16:0_38:2)	-2.5088	0.20943	3.23049e-07
TG(16:0_38:3)	-2.0509	0.2252	3.53942e-07
TG(16:0_38:7)	-1.0733	0.25027	0.037622
TG(16:1_30:1)	-1.9181	0.22935	8.4317e-05
TG(16:1_32:0)	-1.9456	0.22851	5.059e-05
TG(16:1_32:1)	-2.5301	0.20864	3.49772e-07
TG(16:1_32:2)	-2.1426	0.22221	3.16865e-07
TG(16:1_34:0)	-2.2646	0.21811	1.94444e-07
TG(16:1_34:1)	-2.7948	0.1986	2.94407e-07
TG(16:1_34:2)	-3.3423	0.1763	1.43616e-07
TG(16:1_34:3)	-2.8108	0.19797	3.54196e-07
TG(16:1_36:1)	-2.1145	0.22314	2.09291e-07
TG(16:1_36:2)	-3.4915	0.16996	3.4573e-07
TG(16:1_36:3)	-2.8194	0.19764	3.51741e-07
TG(16:1_36:4)	-2.3406	0.21547	3.02089e-07
TG(16:1_36:5)	-1.8434	0.23159	0.00011804
TG(16:1_38:3)	-2.1733	0.2212	3.10735e-07
TG(16:1_38:4)	-1.8606	0.23108	0.00010118
TG(17:0_34:1)	-1.2431	0.2469	0.014182
TG(17:0_34:2)	-1.5849	0.23879	0.0011973
TG(17:0_34:3)	1.2133	0.24752	0.016492
TG(17:0_36:3)	-1.612	0.23808	0.00099494
TG(17:1_34:1)	-1.4553	0.24207	0.0030691
TG(17:1_34:3)	1.6315	0.23756	0.00082631
TG(17:1_36:3)	-1.5406	0.23994	0.0017201
TG(17:1_36:4)	-1.3615	0.24428	0.0060877
TG(18:0_32:0)	-1.1576	0.24865	0.02312
TG(18:0_32:1)	-1.8394	0.23171	0.00011804
TG(18:0_32:2)	-2.0028	0.22673	1.6863e-05
TG(18:0_34:2)	-1.931	0.22895	8.4317e-05
TG(18:0_34:3)	-1.4766	0.24155	0.002597
TG(18:0_36:1)	-1.4977	0.24102	0.0022766
TG(18:0_36:2)	-1.9969	0.22691	1.6863e-05
TG(18:0_36:3)	-1.812	0.23251	0.00015177
TG(18:0_36:4)	-1.4732	0.24163	0.0026813
TG(18:0_36:5)	-1.6281	0.23765	0.0008769
TG(18:1_28:1)	-1.0907	0.24995	0.034384
TG(18:1_30:0)	-1.8471	0.23148	0.00011804
TG(18:1_30:1)	-2.391	0.21368	2.67316e-07
TG(18:1_30:2)	-2.5092	0.20941	2.83533e-07
TG(18:1_32:0)	-1.7415	0.23453	0.00026981
TG(18:1_32:1)	-2.8564	0.19618	3.50641e-07
TG(18:1_32:2)	-3.1233	0.18543	3.58693e-07
TG(18:1_32:3)	-2.1293	0.22265	1.98328e-07
TG(18:1_33:0)	-1.2212	0.24736	0.015852
TG(18:1_33:1)	-1.8522	0.23133	0.00011804
TG(18:1_33:2)	-1.8477	0.23146	0.00011804
TG(18:1_34:1)	-2.5589	0.20758	2.04009e-07
TG(18:1_34:2)	-3.1847	0.18289	2.16639e-07
TG(18:1_34:3)	-2.3379	0.21556	2.74458e-07
TG(18:1_34:4)	-1.6964	0.2358	0.00047218
TG(18:1_35:2)	-2.1886	0.22068	3.9538e-07
TG(18:1_35:3)	-1.9556	0.2282	5.059e-05
TG(18:1_36:0)	-1.5663	0.23928	0.0014334
TG(18:1_36:1)	-2.3804	0.21406	2.18505e-07
TG(18:1_36:2)	-2.8748	0.19546	3.5337e-07
TG(18:1_36:3)	-2.2519	0.21854	2.65958e-07
TG(18:1_36:4)	-2.009	0.22653	1.6863e-05
TG(18:1_36:5)	-1.7508	0.23427	0.00023609
TG(18:1_36:6)	-2.2695	0.21793	3.85847e-07
TG(18:1_38:5)	1.4697	0.24172	0.0027319
TG(18:2_30:0)	-1.2573	0.2466	0.012934
TG(18:2_31:0)	-1.2241	0.2473	0.015683
TG(18:2_32:0)	-1.4534	0.24211	0.0031197
TG(18:2_32:1)	-2.5409	0.20825	2.42792e-07
TG(18:2_32:2)	-1.7745	0.2336	0.00016863
TG(18:2_33:0)	-1.062	0.25048	0.039899
TG(18:2_33:1)	-1.5853	0.23879	0.0011804
TG(18:2_33:2)	-1.4303	0.24267	0.0036762
TG(18:2_34:0)	-1.2448	0.24686	0.01398
TG(18:2_34:1)	-1.9825	0.22736	3.3727e-05
TG(18:2_34:2)	-1.9902	0.22712	1.6863e-05
TG(18:2_34:3)	-1.5209	0.24044	0.001973
TG(18:2_34:4)	-1.6259	0.23771	0.00091062
TG(18:2_35:1)	-1.786	0.23326	0.00015177
TG(18:2_35:2)	-1.6506	0.23705	0.00074199
TG(18:2_35:3)	-1.0451	0.25079	0.043862
TG(18:2_36:0)	-1.0265	0.25112	0.048196
TG(18:2_36:1)	-1.8487	0.23143	0.00011804
TG(18:2_36:2)	-2.0401	0.22554	2.48707e-07
TG(18:2_36:3)	-1.8539	0.23128	0.00010118
TG(18:2_36:4)	-1.7692	0.23375	0.00020236
TG(18:2_36:5)	-1.5809	0.2389	0.0012816
TG(18:2_38:4)	-1.1531	0.24874	0.023862
TG(18:3_32:0)	-1.6588	0.23683	0.0006914
TG(18:3_34:0)	-1.1202	0.24939	0.029224
TG(18:3_34:1)	-1.9321	0.22892	6.7454e-05
TG(18:3_34:2)	-1.6797	0.23626	0.00053963
TG(18:3_34:3)	-1.9638	0.22794	5.059e-05
TG(18:3_36:1)	-1.6869	0.23606	0.0005059
TG(18:3_36:2)	-1.7369	0.23466	0.00028668
TG(18:3_36:3)	-1.766	0.23384	0.00020236
TG(18:3_36:4)	-1.7356	0.2347	0.00028668
TG(20:1_26:1)	1.682	0.23619	0.00052277
TG(20:1_31:0)	2.0395	0.22556	2.98767e-07
TG(20:1_32:1)	-2.6829	0.20292	2.6079e-07
TG(20:1_32:2)	1.8429	0.2316	0.00011804
TG(20:1_34:0)	-2.2963	0.21701	2.51566e-07
TG(20:1_34:1)	-2.0494	0.22524	2.94337e-07
TG(20:1_34:2)	-3.0475	0.18853	2.37695e-07
TG(20:2_34:1)	-2.1079	0.22336	3.1117e-07
TG(20:2_34:2)	-2.3035	0.21676	2.71414e-07
TG(20:4_32:0)	1.0791	0.25016	0.036425
TG(20:4_34:1)	1.7594	0.23403	0.00020236
TG(20:5_34:0)	1.2888	0.24592	0.010489
TG(22:5_32:1)	1.115	0.24949	0.030051
Threonic acid	1.1428	0.24895	0.025481
Trimethylamine N-Oxide	2.0363	0.22567	1.6863e-05
Urea	1.063	0.25046	0.039781
Uridine	1.3281	0.24504	0.0076391

## Sheet: Table S1F
Table S1F: Significant Metabolites Identified by EBAM Analysis with Corresponding Statistical Parameters (8 Hours)
ID	z.value	p value
TG(16:1_36:2)	-8.8413	5.9608e-17
TG(16:1_34:2)	-8.2791	8.8818e-16
TG(18:1_34:2)	-7.7194	5.4401e-14
TG(18:1_32:2)	-7.5096	2.4891e-13
TG(20:1_34:2)	-7.2569	1.5264e-12
TG(18:1_36:2)	-6.7049	7.3125e-11
TG(18:1_32:1)	-6.6479	1.0807e-10
TG(16:1_36:3)	-6.5344	2.3428e-10
TG(16:1_34:3)	-6.5082	2.7962e-10
TG(16:1_34:1)	-6.4596	3.8828e-10
TG(16:0_34:2)	-6.399	5.8356e-10
TG(20:1_32:1)	-6.126	3.5499e-09
TG(18:1_34:1)	-5.769	3.4833e-08
TG(18:2_32:1)	-5.7183	4.7839e-08
TG(16:1_32:1)	-5.6881	5.7704e-08
TG(16:0_30:2)	-5.6336	8.0817e-08
TG(18:1_30:2)	-5.6295	8.286e-08
TG(16:0_38:2)	-5.6283	8.3485e-08
TG(16:0_36:2)	-5.5783	1.1344e-07
TG(16:0_32:2)	-5.5101	1.7186e-07
TG(18:1_30:1)	-5.305	5.8473e-07
TG(18:1_36:1)	-5.2763	6.9205e-07
TG(16:1_36:4)	-5.1695	1.2863e-06
TG(18:1_34:3)	-5.1623	1.3405e-06
TG(20:2_34:2)	-5.0709	2.2587e-06
TG(20:1_34:0)	-5.0518	2.5175e-06
TG(18:1_36:6)	-4.9814	3.7367e-06
TG(16:1_34:0)	-4.9684	4.0173e-06
DG(18:1_18:1)	-4.9595	4.2222e-06
TG(18:1_36:3)	-4.9354	4.8256e-06
TG(14:0_36:2)	-4.8476	7.8178e-06
TG(16:0_34:3)	-4.8019	1.0015e-05
TG(18:1_35:2)	-4.7712	1.1816e-05
TG(16:1_38:3)	-4.7319	1.4582e-05
TG(16:1_32:2)	-4.6535	2.2067e-05
TG(16:0_37:3)	-4.6392	2.3797e-05
TG(18:1_32:3)	-4.6196	2.6351e-05
TG(16:1_36:1)	-4.5823	3.1984e-05
TG(20:2_34:1)	-4.5655	3.4882e-05
TG(16:0_38:3)	-4.4224	7.2119e-05
TG(20:1_34:1)	-4.4189	7.3407e-05
TG(18:2_36:2)	-4.3956	8.2442e-05
TG(14:0_34:2)	-4.3523	0.00010209
TG(18:1_36:4)	-4.3184	0.00012056
TG(18:0_32:2)	-4.3032	0.00012984
TG(18:0_36:2)	-4.2887	0.0001393
TG(18:2_34:2)	-4.2723	0.00015082
TG(18:2_34:1)	-4.2532	0.00016536
TG(16:0_36:6)	-4.2212	0.00019266
TG(18:3_34:3)	-4.2074	0.00020581
TG(16:0_32:1)	-4.1959	0.00021733
TG(16:0_36:3)	-4.1929	0.00022047
TG(18:1_35:3)	-4.1873	0.00022634
TG(16:1_32:0)	-4.1628	0.00025403
TG(18:3_34:1)	-4.1299	0.00029637
TG(18:0_34:2)	-4.1273	0.00030002
TG(16:1_30:1)	-4.096	0.00034696
TG(16:0_36:5)	-4.0884	0.00035936
TG(16:0_32:3)	-3.9734	0.00060597
TG(16:1_38:4)	-3.9575	0.00065073
TG(18:2_36:3)	-3.9413	0.00069913
TG(18:1_33:1)	-3.9373	0.00071185
TG(18:2_36:1)	-3.9289	0.00073884
TG(18:1_33:2)	-3.9265	0.00074653
TG(18:1_30:0)	-3.9252	0.00075089
TG(16:1_36:5)	-3.9163	0.00078089
TG(18:0_32:1)	-3.9066	0.0008149
TG(16:0_35:2)	-3.8756	0.00093348
Orotic acid	-3.8623	0.00098915
TG(16:0_35:1)	-3.8513	0.0010374
TG(18:0_36:3)	-3.8414	0.001083
N-Acetyl-Alanine	-3.7979	0.0013051
TG(18:2_35:1)	-3.78	0.0014087
TG(18:2_32:2)	-3.7527	0.0015809
TG(18:2_36:4)	-3.7402	0.0016661
TG(18:3_36:3)	-3.7328	0.0017183
TG(18:1_36:5)	-3.6969	0.0019951
TG(18:1_32:0)	-3.6751	0.0021829
DG(16:0_16:1)	-3.6672	0.0022549
TG(18:3_36:2)	-3.6644	0.0022816
TG(18:3_36:4)	-3.6614	0.0023095
TG(18:1_34:4)	-3.5699	0.0033423
TG(16:0_34:1)	-3.5504	0.003612
TG(18:3_36:1)	-3.5479	0.0036468
TG(16:0_36:4)	-3.5456	0.0036815
TG(18:3_34:2)	-3.5311	0.003897
TG(16:0_38:1)	-3.5308	0.0039025
N-Acetyl-Isoleucine	-3.5287	0.0039337
DG(16:0_18:1)	-3.5162	0.0041325
TG(18:3_32:0)	-3.4827	0.0047074
TG(18:2_35:2)	-3.4639	0.0050618
TG(18:0_36:5)	-3.4121	0.0061682
TG(18:2_34:4)	-3.4071	0.006286
TG(17:0_36:3)	-3.3752	0.0070865
TG(14:0_36:3)	-3.3243	0.0085559
TG(18:2_33:1)	-3.3142	0.0088801
TG(17:0_34:2)	-3.3133	0.0089074
TG(18:2_36:5)	-3.3042	0.0092086
TG(18:1_36:0)	-3.2709	0.010389
TG(17:1_36:3)	-3.2127	0.012783
TG(16:0_32:0)	-3.21	0.012904
TG(14:0_36:4)	-3.2016	0.013294
TG(18:2_34:3)	-3.1681	0.014941
TG(14:0_34:1)	-3.146	0.016127
TG(18:0_36:1)	-3.1159	0.017871
TG(18:0_34:3)	-3.0685	0.020961
TG(18:0_36:4)	-3.061	0.021491
TG(17:1_34:1)	-3.0209	0.024535
TG(18:2_32:0)	-3.0167	0.024876
Deoxyguanosine	-2.9841	0.027643
TG(18:2_33:2)	-2.9652	0.029376
TG(14:0_36:1)	-2.9303	0.032815
TG(17:1_36:4)	-2.813	0.047045
5-Hydroxylysine	2.4747	0.049966
TG(17:0_34:3)	2.4897	0.048344
PC aa C42:1	2.503	0.046945
PC ae C44:3	2.5111	0.046111
SM C26:1	2.5115	0.046062
C7DC	2.5131	0.045899
C18:1OH	2.5159	0.045619
PC ae C42:4	2.519	0.045299
C16:1OH	2.524	0.044799
C3	2.5484	0.042397
5-Methyluridine	2.562	0.041102
Hex2Cer(d18:1/24:1)	2.5727	0.040114
Cer(d16:1/18:0)	2.5763	0.039781
PC aa C24:0	2.5918	0.038385
Cer(d18:1/18:0)	2.5935	0.038232
Propionic acid	2.6	0.037663
HexCer(d18:1/26:1)	2.6005	0.037616
PC aa C40:3	2.6129	0.036549
C12DC	2.6155	0.036325
LysoPC a C26:1	2.6225	0.035735
SM C18:0	2.6323	0.034916
C14:1	2.6398	0.034307
C16OH	2.6469	0.033732
TG(20:5_34:0)	2.6535	0.033207
Cer(d18:1/24:0)	2.6539	0.033176
C5:1DC	2.6803	0.031144
PC aa C38:0	2.6825	0.030973
alpha-Aminoadipic acid	2.6851	0.030785
Hex2Cer(d18:1/20:0)	2.7029	0.02948
Cer(d18:1/24:1)	2.704	0.029406
PC aa C40:1	2.7046	0.029357
Uridine	2.7394	0.026951
LysoPC a C28:0	2.7585	0.025702
Cer(d16:1/24:0)	2.764	0.025354
3-Hydroxybutyric acid	2.7905	0.023714
DG(16:0_16:0)	2.7924	0.023597
Cer(d18:1/22:0)	2.8152	0.022265
Dimethylamine	2.8426	0.020748
PC aa C38:3	2.849	0.020406
PC ae C42:3	2.8513	0.020282
PC aa C32:0	2.8546	0.02011
PC ae C40:2	2.8732	0.019155
Succinic acid	2.882	0.018714
C5	2.8881	0.018415
PC aa C40:6	2.9001	0.017838
PC aa C40:4	2.9231	0.016773
SM(OH) C24:1	2.9816	0.014305
SM C24:1	2.9829	0.014254
PC ae C40:3	3.0498	0.01182
TG(18:1_38:5)	3.053	0.01171
Glycine	3.0539	0.011683
Norepinephrine	3.0811	0.010807
PC aa C32:3	3.0837	0.010726
SM(OH) C22:2	3.0874	0.010613
SM C16:1	3.0917	0.010482
PC aa C40:5	3.0986	0.010274
Cer(d18:1/25:0)	3.1084	0.0099878
C5OH	3.1102	0.0099345
DG(14:0_20:0)	3.1138	0.0098309
PC aa C42:4	3.1235	0.0095564
C8	3.1325	0.0093068
PC ae C32:2	3.1374	0.0091729
C6:1	3.1382	0.0091522
C9	3.1432	0.0090181
PC aa C34:4	3.1454	0.0089601
PC ae C42:5	3.1532	0.0087553
2-Hydroxyphenylacetic acid	3.1589	0.008609
Glutaric acid	3.1693	0.0083472
PC ae C38:3	3.1723	0.008274
Taurine	3.1762	0.008177
C5:1	3.1859	0.0079424
PC ae C32:1	3.1897	0.0078534
Hex2Cer(d18:1/18:0)	3.2036	0.0075317
PC ae C30:2	3.2071	0.0074517
HexCer(d18:1/18:1)	3.2227	0.0071083
HexCer(d18:1/16:0)	3.2474	0.0065912
SM C20:2	3.2541	0.0064563
Argininic acid	3.2557	0.0064256
HexCer(d18:1/24:0)	3.2716	0.0061167
PC ae C34:1	3.2868	0.0058362
Cer(d18:1/23:0)	3.2919	0.0057439
PC ae C42:1	3.3011	0.0055813
PC ae C40:6	3.3094	0.0054376
PC aa C42:6	3.3175	0.0053009
DG(17:0_17:1)	3.3282	0.0051246
PC ae C40:1	3.342	0.0049052
PC ae C36:3	3.3577	0.0046673
4-Hydroxyphenylacetic acid	3.3678	0.0045194
SM(OH) C14:1	3.3699	0.0044884
Citrulline	3.3802	0.0043421
SM(OH) C16:1	3.3956	0.0041319
PC ae C34:0	3.4012	0.0040578
PC ae C42:2	3.4079	0.0039715
PC aa C28:1	3.4083	0.0039664
Serotonin	3.4101	0.0039428
TG(17:1_34:3)	3.42	0.0038178
N-Acetyl-Histidine	3.4284	0.003715
PC aa C42:5	3.4317	0.0036743
PC ae C36:5	3.4743	0.0031939
HexCer(d18:1/23:0)	3.4825	0.0031081
HexCer(d18:1/18:0)	3.5327	0.0026273
TG(20:1_26:1)	3.5365	0.0025942
PC ae C38:6	3.5511	0.0024688
PC ae C30:1	3.5576	0.0024152
DG(18:1_20:3)	3.5676	0.002334
PC aa C38:6	3.5703	0.0023125
PC ae C38:5	3.5758	0.0022696
PC aa C30:0	3.5788	0.0022461
C10:1	3.6166	0.0019724
Oxalic acid	3.6219	0.0019366
DG(16:1_20:0)	3.6385	0.0018284
PC ae C38:0	3.6544	0.0017293
HexCer(d18:1/24:1)	3.6585	0.0017048
CE(17:0)	3.6893	0.0015299
PC ae C40:5	3.7042	0.0014513
TG(20:4_34:1)	3.7172	0.001386
PC aa C36:4	3.7362	0.0012955
HexCer(d18:1/22:0)	3.7393	0.001281
Creatinine	3.7515	0.0012262
SM C16:0	3.7563	0.0012052
PC ae C38:4	3.7652	0.0011673
Serine	3.7667	0.001161
DG(18:1_20:4)	3.7772	0.0011177
PC ae C30:0	3.7796	0.0011081
PC ae C40:4	3.7838	0.0010916
PC ae C36:4	3.7874	0.0010772
PC ae C42:0	3.7941	0.0010515
TG(20:1_32:2)	3.915	0.00067352
Homocitrulline	4.0377	0.00042313
Hex2Cer(d18:1/16:0)	4.0453	0.00041099
PC aa C38:4	4.1668	0.00025591
PC aa C36:5	4.1723	0.00025043
PC aa C36:6	4.1771	0.0002457
PC aa C38:5	4.1992	0.00022505
3-Aminoisobutyric acid	4.2967	0.00015225
CE(16:1)	4.3058	0.00014673
N-Acetylputrescine	4.32	0.00013854
Trimethylamine N-Oxide	4.3861	0.00010574
TG(20:1_31:0)	4.3942	0.00010227
CE(16:0)	4.5247	5.9405e-05
CE(17:1)	4.6667	3.2483e-05
Caproic acid	4.6853	2.9992e-05
Butyric acid + Isobutyric acid	4.973	8.4861e-06
CE(20:1)	5.0073	7.2797e-06
CE(22:6)	5.0899	5.0211e-06
CE(20:4)	5.2865	2.0483e-06
CE(18:2)	5.3298	1.6778e-06
CE(22:5)	5.3668	1.4141e-06
CE(18:0)	5.5749	5.3594e-07
Methylhistidine	5.7781	2.0534e-07
CE(18:3)	5.8711	1.3199e-07
CE(20:5)	6.0782	4.9119e-08
CE(18:1)	6.1008	4.4088e-08
CE(20:3)	6.3698	1.2138e-08
CE(14:0)	6.3726	1.1979e-08

## Sheet: Table S1G
Table S1G:The lists of different metabolites identified by different statistical approaches
Names	total	elements
Advanced Significance Chemometrics Univariate	245	TG(16:0_36:5)
		TG(16:1_30:1)
		C5OH
		PC aa C38:6
		Cer(d18:1/22:0)
		SM C20:2
		TG(16:0_32:3)
		PC aa C36:5
		C8
		TG(16:1_34:1)
		SM C16:0
		DG(14:0_20:0)
		PC aa C40:1
		PC aa C42:4
		TG(16:1_32:1)
		TG(17:1_34:3)
		Deoxyguanosine
		TG(16:0_36:4)
		TG(20:1_34:2)
		DG(16:0_16:0)
		DG(16:0_18:1)
		TG(17:1_36:3)
		TG(18:2_34:4)
		SM(OH) C14:1
		TG(17:0_36:3)
		Citrulline
		LysoPC a C28:0
		SM(OH) C22:2
		TG(20:2_34:2)
		TG(18:1_32:2)
		PC ae C36:3
		TG(20:1_34:0)
		PC ae C38:5
		TG(14:0_34:1)
		2-Hydroxyphenylacetic acid
		TG(18:2_36:1)
		TG(16:0_38:2)
		Taurine
		Cer(d18:1/24:1)
		CE(17:0)
		DG(18:1_20:3)
		Cer(d18:1/23:0)
		TG(16:1_34:0)
		TG(20:2_34:1)
		TG(20:1_34:1)
		TG(16:0_36:2)
		C5
		PC ae C38:6
		N-Acetyl-Alanine
		TG(16:0_34:4)
		TG(18:0_36:1)
		TG(18:1_36:5)
		Argininic acid
		3-Aminoisobutyric acid
		Serotonin
		TG(16:0_36:6)
		CE(22:5)
		TG(16:0_32:2)
		TG(18:3_34:3)
		PC aa C42:5
		TG(18:1_32:1)
		PC aa C42:6
		TG(18:1_30:2)
		TG(18:0_36:4)
		PC ae C42:0
		PC ae C30:1
		Caproic acid
		TG(20:1_31:0)
		TG(18:2_34:1)
		PC ae C42:3
		PC aa C40:6
		TG(16:0_34:1)
		PC ae C36:5
		TG(16:0_37:3)
		SM(OH) C16:1
		CE(16:0)
		PC aa C36:4
		TG(18:1_38:5)
		TG(18:0_36:5)
		TG(16:1_32:0)
		TG(18:2_30:0)
		TG(18:0_36:2)
		N-Acetyl-Isoleucine
		N-Acetyl-Valine
		TG(18:0_34:3)
		TG(14:0_34:2)
		TG(18:3_36:1)
		CE(17:1)
		Butyric acid + Isobutyric acid
		Adenine
		Cer(d16:1/24:0)
		TG(16:1_36:5)
		TG(16:1_34:3)
		TG(18:1_32:0)
		HexCer(d18:1/18:1)
		TG(16:1_36:3)
		PC ae C40:6
		PC ae C38:0
		CE(20:5)
		TG(16:1_38:3)
		CE(20:1)
		TG(16:0_35:1)
		TG(18:2_34:3)
		Trimethylamine N-Oxide
		Uridine
		PC aa C38:3
		PC aa C30:0
		TG(16:1_38:4)
		TG(18:1_32:3)
		TG(18:1_33:1)
		CE(22:6)
		HexCer(d18:1/24:0)
		TG(18:3_36:4)
		PC ae C40:2
		C6:1
		HexCer(d18:1/24:1)
		TG(18:1_36:0)
		TG(18:1_35:3)
		TG(16:0_32:1)
		PC ae C42:2
		CE(20:4)
		PC aa C32:3
		N-Acetylputrescine
		PC ae C42:5
		Creatinine
		HexCer(d18:1/18:0)
		TG(16:0_34:3)
		PC ae C30:0
		DG(17:0_17:1)
		TG(18:1_36:2)
		TG(18:1_30:0)
		TG(18:2_36:2)
		TG(18:1_34:3)
		PC aa C28:1
		TG(18:2_36:5)
		3-Hydroxybutyric acid
		SM(OH) C24:1
		TG(18:1_35:2)
		TG(18:3_34:1)
		TG(18:0_36:3)
		HexCer(d18:1/22:0)
		N-Acetyl-Histidine
		TG(14:0_36:3)
		TG(14:0_36:1)
		Norepinephrine
		DG(18:1_20:4)
		DG(18:1_18:1)
		Dimethylamine
		TG(18:2_32:0)
		Cer(d18:1/25:0)
		PC ae C38:4
		Succinic acid
		TG(18:1_34:2)
		TG(16:0_32:0)
		TG(18:2_32:1)
		PC ae C40:3
		CE(18:1)
		PC ae C36:4
		Methylhistidine
		CE(18:2)
		Oxalic acid
		TG(18:2_35:2)
		PC ae C34:0
		CE(14:0)
		PC aa C40:4
		TG(16:0_35:2)
		TG(18:2_34:2)
		4-Hydroxyphenylacetic acid
		TG(16:0_36:3)
		TG(18:1_34:1)
		TG(16:0_34:2)
		TG(18:0_34:2)
		Glutaric acid
		TG(18:0_32:2)
		TG(18:3_34:2)
		Hex2Cer(d18:1/18:0)
		TG(17:1_36:4)
		TG(18:2_33:2)
		TG(18:2_36:3)
		PC ae C40:5
		TG(16:1_36:4)
		PC aa C38:4
		PC aa C32:0
		TG(18:1_36:3)
		TG(18:2_32:2)
		PC ae C40:1
		TG(16:0_38:3)
		PC aa C34:4
		Glycine
		PC aa C36:6
		DG(16:1_20:0)
		Hex2Cer(d18:1/16:0)
		TG(18:2_36:4)
		CE(20:3)
		TG(18:1_34:4)
		PC ae C30:2
		TG(18:3_36:2)
		Orotic acid
		TG(16:1_36:2)
		PC ae C32:1
		DG(16:0_16:1)
		TG(16:1_32:2)
		TG(18:3_32:0)
		TG(17:0_34:2)
		C5:1
		TG(18:2_33:1)
		TG(20:1_26:1)
		TG(18:1_33:2)
		TG(16:1_36:1)
		Homocitrulline
		TG(16:0_30:2)
		PC aa C38:0
		PC ae C34:1
		TG(18:1_30:1)
		TG(18:1_36:4)
		Serine
		TG(18:3_36:3)
		TG(20:1_32:1)
		TG(14:0_36:4)
		PC aa C40:5
		HexCer(d18:1/23:0)
		SM C16:1
		TG(18:1_36:1)
		TG(18:0_32:1)
		TG(16:0_38:1)
		CE(18:3)
		PC ae C38:3
		Hex2Cer(d18:1/20:0)
		TG(18:2_35:1)
		C9
		TG(16:1_34:2)
		PC ae C40:4
		PC ae C32:2
		TG(18:1_36:6)
		TG(14:0_36:2)
		CE(16:1)
		TG(20:1_32:2)
		PC ae C42:1
		C10:1
		PC aa C38:5
		SM C24:1
		CE(18:0)
		HexCer(d18:1/16:0)
		TG(17:1_34:1)
		TG(20:4_34:1)
Advanced Significance Univariate	81	C18:1OH
		3,4-Dihydroxybutyric acid
		Methylmalonic acid
		TG(20:4_32:0)
		Threonic acid
		PC ae C44:3
		N1-Acetyl-Lysine
		SM C26:0
		TG(18:2_33:0)
		HexCer(d18:1/26:0)
		Cer(d18:1/24:0)
		C3:1
		LysoPC a C20:4
		C16
		2-Hydroxy-2-methylbutyric acid
		SM(OH) C22:1
		Pyruvic acid
		PC ae C34:2
		Deoxyadenosine
		Urea
		HexCer(d18:1/20:0)
		Ethanolamine
		C16:1OH
		C16OH
		SM C18:1
		Cer(d18:1/18:0)
		PC ae C36:2
		Picolinic acid
		PC ae C42:4
		Cer(d16:1/18:0)
		PC aa C40:2
		TG(16:0_38:7)
		CE(14:1)
		C7DC
		TG(18:2_35:3)
		TG(16:0_34:0)
		PC ae C34:3
		C4
		Kynurenic acid
		5-Hydroxylysine
		TG(17:0_34:1)
		PC aa C42:1
		PC ae C36:1
		C3
		Lysine
		Cer(d18:1/16:0)
		PC aa C40:3
		TG(18:1_33:0)
		Allantoin
		TG(17:0_34:3)
		PC aa C24:0
		DG(18:1_22:6)
		C5:1DC
		5-Oxoproline
		TG(18:1_28:1)
		alpha-Aminoadipic acid
		Cadaverine
		TG(18:2_38:4)
		LysoPC a C26:0
		TG(18:2_36:0)
		Propionic acid
		TG(22:5_32:1)
		TG(18:3_34:0)
		TG(18:0_32:0)
		Hex3Cer(d18:1/18:0)
		PC ae C44:4
		TG(18:2_31:0)
		DG(18:1_18:2)
		TG(14:0_32:2)
		C14:1
		SM C18:0
		N2-Acetyl-Ornithine
		SM C26:1
		LysoPC a C26:1
		TG(20:5_34:0)
		TG(18:2_34:0)
		5-Methyluridine
		Hex2Cer(d18:1/24:1)
		HexCer(d18:1/26:1)
		Hex2Cer(d18:1/24:0)
		C12DC
Univariate	9	3-Indoleacetic acid
		DG(18:0_20:0)
		TG(16:0_35:3)
		2-Hydroxyisobutyric acid
		SM C24:0
		Caprylic acid
		Valeric acid + Isovaleric acid
		TG(16:0_38:4)
		Choline

## Sheet: Table S2A
Table S2A: Normalized and Processed Metabolite Data for E. coli-Infected and Control Groups (24 Hours)
ID	S1	S2	S3	S4	S5	S6	S7	S8	S9	S10	S11	S12	S13	S14	S15	S16	S17	S18	S19	S20	S21	S22	S23	S24	S25	S26	S27	S28	S29	S30	S31	S32	S33	S34	S35	S36	S37	S38	S39	S40	S41	S42	S43	S44	S45	S46	S47	S48	S49
Label	Control	Control	Control	Control	Control	Control	Control	Control	Control	Control	Control	Control	Control	Control	Control	Control	Control	Control	Control	Control	Control	Control	Control	Control	Control	Control	Control	Control	Control	Control	E.coli	E.coli	E.coli	E.coli	E.coli	E.coli	E.coli	E.coli	E.coli	E.coli	E.coli	E.coli	E.coli	E.coli	E.coli	E.coli	E.coli	E.coli	E.coli
HexCer(d18:1/18:1)	-0.145247	-0.866448	1.39557	-0.627365	0.537656	-1.26942	1.02447	0.897341	0.682206	-0.659473	1.4931	0.599033	-1.67004	-0.79024	-0.252957	-1.65816	-0.0997196	0.368421	-1.34629	-0.473361	0.575016	-0.818846	0.710923	-0.953792	0.132369	0.684555	0.432707	-0.513837	0.130578	-0.291676	0.846175	1.35764	-0.411878	-0.0729104	1.03786	-1.13446	-1.49883	-1.30996	-0.901016	0.567411	-0.402519	-1.14182	-0.377879	1.80244	-1.28377	0.194027	2.27042	1.94777	0.75235
HexCer(d18:1/24:1)	1.42054	0.195911	0.738673	0.00297964	-0.982225	0.764826	0.877041	-0.22694	-0.257205	-0.295899	-0.20581	-0.867903	-0.834544	0.0552789	-0.0415019	-0.227907	-0.208661	-0.659641	0.450578	-0.782988	0.330002	-0.364795	0.922685	-0.740667	-0.823896	0.0476444	-0.820366	-0.983792	-0.1492	-1.19622	0.881532	0.940755	-0.136739	-0.126397	0.700839	0.703305	0.699542	-0.819284	-0.724341	0.00673735	-0.154163	-0.253882	-0.132314	1.51891	-1.1784	0.144316	1.96986	2.89812	0.899902
PC aa C24:0	-0.660614	0.728946	-0.758425	-0.768305	-1.0105	-0.913067	0.786553	0.827401	-0.816832	-1.24305	0.750368	0.249169	-1.74243	-0.969697	-0.888714	0.319761	-0.919072	-0.647961	-0.471859	0.392212	-0.816989	1.77098	1.57194	1.1435	1.30767	1.46343	1.21898	1.06827	-0.564609	0.0987236	-0.419318	-0.416434	-0.956203	-0.481944	0.338022	1.14266	-0.0874432	-0.842377	-1.41854	-0.590897	-0.762318	-0.704618	1.32038	0.36225	-0.413159	-0.349315	-0.0126362	0.790846	0.756789
PC aa C26:0	-0.049867	-0.36863	-0.204169	-0.219755	-0.601838	-0.448127	-0.151481	-0.316647	-0.29631	-0.968695	-0.235773	-1.28641	-1.7565	-0.537464	-0.409708	-0.911208	1.82626	-0.0299056	0.247906	-0.690525	-0.296559	2.29604	0.00355392	-0.754482	2.03705	1.6965	-0.135817	0.238763	0.101587	-1.13745	0.330792	0.335343	-0.516177	0.231997	1.52554	-0.0939287	0.854346	-0.336609	-1.24554	0.0601158	-0.210311	-0.119286	0.0559428	1.56376	0.340509	0.441227	0.972358	2.2399	-0.186704
Cer(d16:1/20:0)	-0.13103	-0.357607	-0.240708	-0.251787	-0.52337	-0.414114	-0.203258	2.72694	-0.306202	1.02358	-0.263172	-1.00996	0.623093	-0.477614	-0.386805	-0.743268	-0.420847	-0.116841	0.0806286	-0.586408	-0.306379	3.55908	-0.0930582	-0.631868	-0.888012	2.23994	-0.192124	0.0741298	-0.0233762	-0.904079	0.139545	0.14278	-0.462483	0.0693202	0.988789	2.88526	0.511692	-0.334847	-0.980904	-0.0528538	-0.245074	-0.180373	-0.05582	1.01596	0.146451	0.218043	0.595577	1.49657	-0.228294
Cer(d16:1/22:0)	-0.800049	0.617896	-0.853998	-0.859447	-0.99303	-0.939291	-0.835577	0.93954	0.353381	-1.12129	0.673265	0.892114	0.354884	0.581011	0.603532	-1.10119	0.302779	1.16216	1.16052	0.341713	1.87262	1.16379	1.52835	0.31935	-1.17238	1.61557	-0.8301	-0.699135	0.571008	-1.18028	-0.666958	1.21418	-0.963082	-0.701501	-0.249217	-0.815455	1.02749	0.384822	-1.21807	1.88058	-0.856145	0.109518	-0.763055	-0.235853	-0.663561	-0.628346	-0.442639	2.08789	-0.847891
Cer(d16:1/24:0)	-0.606116	1.52069	0.687339	0.431447	1.15647	1.00052	-0.65147	1.08077	-0.716113	0.469343	-0.689093	-1.15802	-1.36782	0.607126	0.577924	-0.99056	-0.788103	1.65637	-0.473207	1.70111	-0.716224	1.7625	-0.582272	-0.920609	1.24803	-0.811135	1.45776	-0.477288	-0.538516	0.372389	-0.436211	-0.43418	1.49139	-0.480308	2.30629	-0.625783	-0.202525	1.28962	-1.13978	-0.557026	-0.677728	-0.6371	-0.558889	0.114126	-0.431875	0.884775	-0.14985	0.415924	-0.667192
Cer(d18:2/22:0)	1.05281	0.961748	0.866941	1.07713	0.110188	0.678181	0.793382	-0.395361	0.932623	0.0604657	0.252021	0.281274	0.0751597	-0.0124501	-1.89578	1.04998	0.771039	1.24803	0.43028	0.662529	0.272939	1.2241	0.952403	0.149828	-2.13375	0.902291	-1.80334	0.733154	0.404433	0.844524	0.291131	-0.664876	-0.758417	0.120675	1.50441	0.0906094	-1.46914	0.604005	-0.517197	0.19278	-0.586473	0.728734	-1.73862	-1.22968	0.149369	-1.60858	-0.073707	-1.00145	1.04969
Cer(d18:2/24:0)	1.01406	1.64968	0.692482	1.25435	-0.14509	0.363746	0.999168	1.27068	0.203461	0.433445	1.08644	0.559141	0.745865	-0.591116	0.730505	0.0336943	-1.8581	-1.71839	-0.323145	-1.93418	0.46139	1.16015	0.106055	0.65712	0.781604	0.826397	-0.733638	-1.63063	0.703834	0.789355	-1.60057	0.761959	-0.405686	0.461476	-0.378418	-0.0239178	0.713872	-0.241648	-2.11545	-1.68899	0.166364	0.701599	0.130083	-1.19779	-0.101972	0.981487	-1.39099	-0.145039	1.38691
DG(17:0_17:1)	-0.00519232	0.675115	0.742607	-0.507867	0.895567	-1.02401	0.264562	-2.19093	-4.27196	-0.153952	0.929014	-1.50838	-1.3305	-0.110828	-0.952089	0.223978	-0.351201	1.41293	-0.0609262	-0.463603	0.889606	0.499482	-0.41885	0.872741	-0.711809	0.202749	0.42859	2.58051	0.358375	0.299996	-0.23209	0.926305	0.385939	-0.0262726	0.641063	0.642424	-0.690925	0.415841	-0.488544	0.711639	-0.761573	-0.0183944	0.227243	1.40435	-0.97985	-0.198943	0.932588	1.51365	0.00624491
Hex2Cer(d18:1/14:0)	2.14662	-0.216125	1.84362	0.648458	1.65504	-0.54177	1.07072	0.31617	0.451568	0.118343	1.31733	-0.0316128	0.0937462	-1.05287	-1.60008	-0.0867844	-0.683823	-0.533276	0.675889	0.377874	0.91012	-0.117578	0.901758	-0.453481	-0.413249	1.02257	-0.608095	-0.833591	0.0333019	0.0020442	-0.875689	-0.437704	0.11025	0.187755	-0.171262	0.00990534	0.628411	-0.609741	-0.803875	1.17025	-0.0600888	0.780659	-0.718635	-0.429904	-0.3824	0.312363	1.07843	1.30875	0.732694
HexCer(d16:1/22:0)	0.718766	-0.173708	-1.28708	0.0968849	0.907277	-3.58702	-1.23393	0.372671	1.11134	-1.75975	0.407001	-0.238699	-0.155313	-0.856057	-0.146217	0.955979	-0.663695	0.17675	0.093848	0.204754	-0.738185	0.253412	-0.170295	-0.454121	-0.201952	0.112221	1.47854	-0.414855	0.83965	-0.13299	1.38229	0.937641	-1.57376	0.56306	-0.13937	0.0454257	1.99585	1.04213	-1.01359	0.659711	0.273867	0.398378	-0.855315	1.50216	0.278574	0.37188	1.54985	1.05991	0.831511
HexCer(d18:1/23:0)	1.35448	0.574105	0.807934	0.358634	-0.225358	0.191306	0.71035	-0.00594083	0.201323	-0.533786	-0.287017	-0.653332	-0.579541	0.601115	-0.234173	-0.491399	-0.0378098	-0.636416	-0.0631219	0.236007	-0.14392	0.0857513	0.739498	0.149223	-0.533111	0.857516	-0.722468	-1.19861	-0.345017	-1.79076	0.402701	0.523831	-0.578153	0.604144	-0.197247	0.846007	0.491972	-1.62339	-0.475484	-0.0989242	0.0439423	0.00246808	-0.688843	2.31463	-0.673406	0.71	1.76874	2.74722	0.64524
HexCer(d18:2/16:0)	0.791507	0.361013	-0.332766	-0.08997	0.633779	1.05746	-2.16672	-0.379188	0.595461	0.364617	0.00262623	0.197635	-0.0165014	1.6689	0.0799102	0.159235	0.753694	-2.10646	0.279421	-0.805492	-0.961248	0.0391121	0.607222	0.368329	-0.223081	0.6797	-0.181624	0.905456	0.481481	-2.65538	0.724811	0.777193	-0.285576	-0.107209	-0.244982	0.22289	-0.0396576	-2.25848	0.0788465	0.54469	-0.751382	-0.706259	0.0306486	2.11805	-0.110287	-0.180664	1.05414	1.16099	-0.277969
HexCer(d18:2/18:0)	0.488959	-0.0630098	0.482815	-0.661094	0.0613664	-1.10509	0.9866	-2.39727	0.776494	-0.987211	0.706395	0.485113	-0.688271	0.411876	0.681091	0.0361274	-0.202798	1.62086	0.174345	0.180755	0.520176	0.227854	0.551325	-0.573776	0.330055	1.15389	0.490748	0.722985	0.132522	0.587435	0.686556	-0.107362	0.446914	-2.08452	-1.3471	0.357769	1.54099	-0.363598	-1.11263	0.688042	-0.398338	-0.220951	1.28503	-1.32531	-0.549035	-0.354766	-1.66246	2.00677	0.594478
HexCer(d18:2/20:0)	0.749071	-0.011711	-0.0696717	-1.0381	0.474541	0.854745	0.281428	0.188183	0.541481	0.0724505	0.217467	0.492971	-1.73546	0.795149	-0.683461	0.832529	0.535041	-2.19495	1.49906	-0.572537	0.0478031	-0.419358	1.45088	0.49719	0.525721	1.69045	0.693733	1.01382	-0.514724	-0.567522	0.461127	0.25273	0.617529	-0.202564	1.17476	1.18211	-1.73083	-0.592201	-0.00555282	0.856985	-0.578794	0.317813	0.704892	-1.35846	-2.00053	-1.94767	0.831694	0.210118	0.400799
HexCer(d18:2/22:0)	1.42123	1.40385	1.08515	0.660653	-0.241964	1.36433	0.559069	-0.613302	2.06968	0.114573	1.06047	-0.273744	-0.571474	-0.930921	-0.17559	0.273758	0.944819	-0.134896	0.294884	-1.20846	-0.108326	-0.270952	1.51711	0.126473	-1.5752	-0.66337	-0.70493	0.323629	0.410482	-1.65366	-0.884505	0.686065	0.265657	-0.873444	1.43945	0.0558107	1.13043	-1.86215	-1.49316	0.201323	-0.397877	-0.0178534	0.428871	1.57839	-0.407324	0.679219	0.294662	0.552129	1.13327
HexCer(d18:2/23:0)	1.43099	0.527324	1.1014	-0.208717	0.695626	1.02927	0.921631	0.0654112	0.515337	1.39037	0.713028	0.229465	-0.75186	-0.854464	-0.787167	0.68637	0.507136	0.802757	0.564538	-0.0392672	0.0536337	0.890846	0.941358	-0.227278	0.699879	-0.0633121	-0.538423	0.620599	-0.570202	-0.512727	-0.529186	-0.0378812	0.0655508	-0.106967	0.0557387	0.163581	-1.42484	-0.541617	-2.182	0.807318	-0.297599	-0.0504462	-0.251753	1.22416	0.214254	-1.28194	-0.113904	1.69357	-0.104923
HexCer(d18:2/24:0)	-0.279066	0.86702	0.721248	0.299287	-1.07333	0.454669	1.21818	0.200652	0.0421358	-0.0207321	-0.309753	-0.160542	-0.948484	-2.25454	0.0537783	0.637327	-0.667877	0.3356	0.435106	-0.0245543	0.126335	0.568088	0.925902	0.541544	-0.981359	-0.290017	0.399048	3.25714	-1.61832	-0.203068	-0.513686	0.223525	-0.882262	-0.528589	1.60594	-0.701095	-0.197953	-0.43492	-1.72694	1.04572	-1.76374	-0.317733	-1.09792	1.80666	-0.905141	0.843274	0.300414	1.30609	0.919388
TG(16:0_37:3)	-1.05578	-0.16944	0.170947	0.200921	0.0599325	-0.373477	-0.187739	-0.665947	0.868628	0.284424	-0.95281	0.165755	1.5554	0.498754	-0.023345	-0.528082	0.584868	0.446191	-0.213015	-0.55494	0.880395	-0.401844	0.210356	0.956238	0.0475738	0.155791	0.32355	0.156392	-0.0340007	0.533931	0.2437	0.168992	0.4896	0.351299	-1.911	-1.21438	-0.773431	0.402704	0.392009	-0.330305	0.458438	0.234906	0.460332	-0.259344	0.117357	-0.325042	-1.02565	-3.20866	-1.43562
TG(16:1_28:0)	-1.01535	0.909964	-1.07592	-1.08204	-0.0960136	-1.17169	-1.05524	-1.12008	-0.0764123	2.00293	-1.08833	0.635623	-0.219013	-1.20676	-1.15661	0.407034	0.621992	0.959523	-0.89845	-1.26685	0.47338	-1.02941	0.443161	0.766768	1.09579	1.60475	-1.04909	-0.902039	-0.95589	1.01884	0.63776	-0.864125	0.387164	0.569178	-0.396886	0.664916	-0.660379	-0.175321	0.724787	-0.972171	-1.07833	0.0634008	-0.973809	-0.381882	-0.862097	-0.822558	-0.614051	-0.11645	-1.06906
TG(16:1_30:1)	-0.172732	0.271478	0.0549645	0.447027	0.228587	-0.813609	-0.0210841	-0.50455	0.292595	1.26629	-0.230062	0.570209	1.24562	-0.221073	0.246658	0.505658	0.775314	0.595686	-0.844958	0.0638255	0.176713	-0.112405	0.0780155	0.802744	1.02467	0.900165	0.214048	-1.91553	-0.892066	0.734204	0.858581	0.757869	0.369505	0.68006	-1.41446	-1.74125	-0.572155	0.442444	0.513745	-0.738667	-0.23806	-0.527663	-0.309232	-1.24557	-0.174957	-0.878883	-2.19071	-3.02908	0.424617
TG(16:1_32:0)	-0.116835	-0.35931	0.707108	0.59796	0.296248	-0.93192	-0.71894	-0.810527	0.851566	1.42479	-0.555609	1.07871	1.46595	0.83798	0.811317	1.07349	1.26886	0.414692	-0.185074	0.120546	0.0749359	-0.234281	-0.209771	0.966904	1.27795	0.066589	0.1926	-2.12314	-0.590083	0.790386	1.24452	0.528044	0.390093	0.411521	-1.66721	-1.67539	-0.52176	0.49663	0.438901	-0.994727	-0.416715	0.106632	-0.709106	-1.25131	0.231964	-1.02106	-1.06469	-2.7744	0.922218
TG(16:1_32:1)	0.179881	0.0965089	0.481961	0.776415	0.466306	-0.504631	-0.0875427	-0.516465	0.319481	1.1472	-0.286279	0.816632	1.47677	0.1317	0.749129	0.766285	1.02996	0.506301	-0.140413	0.257863	0.0383905	0.212325	0.173446	0.913412	1.08932	0.14867	0.453965	-1.25991	-0.240004	0.682316	0.965286	0.726949	0.431456	0.158195	-1.86353	-2.44037	0.0817116	0.488257	0.364437	-0.549663	-0.134367	-0.0383879	-0.24336	-1.48388	-0.0713041	-0.416828	-1.17435	-4.2814	1.03145
TG(16:1_32:2)	0.207418	0.036484	0.0827966	0.648587	0.568949	0.107509	0.471243	-0.108786	0.476755	0.931636	-1.3244	0.59808	1.09934	0.540977	0.563383	0.600627	0.90663	0.514388	-1.40879	0.394	0.399056	0.465047	0.176137	0.936762	0.839826	0.371618	0.616104	0.278908	0.288928	0.977547	0.664316	0.433715	0.637258	0.0289836	-1.95331	-0.125251	-2.10898	0.147582	0.475443	-2.29317	-0.234837	-0.902785	-0.676776	-1.94445	-1.3277	-1.04804	-2.08161	-1.78764	0.238083
TG(16:1_33:1)	0.0436536	0.468396	-0.943674	-0.212667	-0.358132	-1.2296	-0.473782	-2.36432	0.000105731	1.36112	-1.33977	-0.1799	0.501108	-0.607624	-0.870182	-0.148857	0.269526	0.707685	-1.94776	-0.379985	-0.458283	-0.0847095	-0.103054	0.705626	1.09385	1.68567	0.43443	-1.6506	-0.571849	0.847456	0.360687	0.495836	0.725913	0.608015	-0.187472	0.670384	-0.731366	-0.110303	0.600097	-0.606442	-0.911745	-0.76361	-0.380123	0.118622	-0.761328	-0.843144	-0.773817	-0.824986	-1.00733
TG(16:1_34:0)	-0.0747312	-0.440024	0.680889	0.522815	0.28917	-0.724598	-0.575868	-0.736458	1.08134	1.32439	-0.67071	0.975521	1.59604	0.600945	0.932498	0.647667	1.08757	0.310262	-0.121317	0.175828	0.176381	0.190537	-0.116288	1.08573	1.10128	0.137501	0.364865	-2.71037	-0.695954	0.899684	0.954308	0.527122	0.232782	0.512777	-1.44449	-0.964284	-0.698595	0.598584	0.662379	-1.14976	-0.409609	0.112153	-0.754348	-0.989501	0.248399	-0.764748	-1.09592	-2.84993	0.542054
TG(16:1_34:1)	0.150492	0.0953697	0.492458	0.664658	0.470815	-0.313882	-0.0367137	-0.471769	0.592173	0.994765	-0.239668	0.673268	1.56907	0.258594	0.75422	0.503821	1.00629	0.444934	0.11488	0.406222	0.0757133	0.359083	0.164343	1.06945	1.05365	0.0998595	0.50944	-1.83415	-0.270713	0.800011	0.745422	0.615871	0.376095	0.0195655	-1.88894	-2.57015	-0.19475	0.540765	0.704996	-0.375485	-0.255415	0.0104042	-0.371214	-1.35705	0.0337205	-0.150858	-1.02336	-4.01285	0.67765
TG(16:1_34:2)	-0.0300199	-0.0259192	0.268094	0.677813	0.489858	-0.361531	0.104504	-0.710256	0.143545	0.885524	-0.457356	0.369418	1.79462	-0.127588	0.732682	0.379263	0.841308	0.363046	-0.210459	0.111609	0.0578952	0.387469	0.208604	0.992746	1.01863	-0.0968802	0.649576	-1.77742	-0.232472	0.803154	0.776696	0.758184	0.767361	0.291318	-2.31157	-2.38711	-0.12122	0.332239	0.498593	-0.207063	0.191467	0.03322	0.150052	-1.44308	-0.179168	-0.0958061	-1.52507	-3.93488	0.503949
TG(16:1_34:3)	-0.182862	-0.473797	-0.280518	0.662368	0.678564	-0.644732	0.145795	-0.833377	-0.138781	0.813706	-0.573533	0.229645	1.93408	-0.237881	0.540308	0.229863	1.021	-0.195397	-0.791229	0.116702	-0.0284618	0.336725	-0.15552	0.644225	0.971113	-0.172494	0.551249	-1.96055	-0.456701	0.788394	0.616595	0.884868	1.034	0.824808	-2.69203	-2.03421	-0.473347	0.243802	0.599804	-0.518109	0.563956	0.153858	0.521131	-1.07918	-0.354844	0.0869418	-1.96311	-3.13356	-0.224509
TG(16:1_36:1)	-0.134674	-0.088544	0.520569	0.21717	0.107975	-0.14906	-0.242932	-0.678064	0.896134	0.725218	-0.711297	0.608213	1.97655	0.124605	0.785615	0.265868	0.494341	0.297818	-0.163429	0.452714	0.278889	0.18829	0.0601205	1.16937	0.765789	-0.00589615	0.833766	-2.3905	-0.566037	0.722514	0.60034	0.256349	0.700537	-0.201538	-1.59699	-1.28114	-0.55364	0.310116	0.953743	-0.102129	0.02574	0.103417	0.0178188	-1.08658	0.357181	-0.0667199	-1.44517	-3.93353	0.181296
TG(16:1_36:2)	0.0465339	0.242389	0.28138	0.467529	0.448165	0.171452	0.367073	-0.435899	0.241976	0.581313	-0.401617	0.109585	1.86786	-0.197938	0.656139	-0.0626815	0.446637	0.462709	-0.0258313	0.427879	0.0877972	0.413144	0.288311	1.05465	0.763254	-0.0086598	0.952336	-2.07195	-0.174289	0.758196	0.549162	0.417677	0.712927	-0.299654	-1.82574	-2.37819	-0.285859	0.339882	0.688729	0.455866	0.163671	-0.0547661	0.215571	-1.18545	0.0462638	0.305052	-1.29312	-4.22008	0.243257
TG(16:1_36:3)	-0.400479	-0.0487285	0.120432	0.564306	0.539347	-0.402136	0.468654	-0.818754	0.171548	0.500014	-1.17728	-0.16076	1.86932	-0.193839	0.480171	-0.0761462	0.473881	0.0557021	-0.456253	-0.121726	0.276722	0.0702235	0.300024	0.518722	0.506122	-0.0115768	0.766452	-2.87792	-0.00837409	0.773751	0.529936	0.603068	1.14632	0.723291	-1.99147	-1.67945	-0.642339	0.109897	0.741721	0.195039	0.665744	0.171268	0.628617	-0.648078	-0.107634	0.00507476	-2.19294	-3.45181	-0.717215
TG(16:1_36:4)	-0.447522	0.00690669	-0.108359	0.249489	0.293136	-0.632022	-0.12908	-1.33649	0.720483	0.697473	-1.08608	-0.0263816	1.832	-0.298423	0.495748	-0.16398	0.680404	0.275679	-0.392829	-0.238648	0.461221	-0.310964	0.166797	0.825588	0.533913	0.153416	0.353259	-3.45542	-0.146783	0.88326	0.215605	0.23005	0.973956	1.20894	-1.6546	-0.911381	-0.28326	0.357842	0.740099	-0.639773	0.568936	0.103327	0.424163	-0.379415	-0.0946858	-0.217924	-2.5583	-2.44043	-0.413357
TG(16:1_36:5)	-0.332527	-0.353859	-0.337126	-0.0440673	0.124254	-0.402218	0.147659	-0.996105	0.253033	0.370324	-1.82959	-0.616813	1.57253	0.250872	0.269233	-0.11384	0.778391	0.0261518	0.0111905	-0.456743	0.69127	0.0516288	0.664008	0.341488	0.00460027	0.677897	-0.0476627	-3.76004	-0.552565	0.991469	0.731371	0.404133	0.882263	0.741013	-0.606243	-0.958147	-0.57198	0.410918	1.06057	-0.892916	0.499055	0.117298	0.244228	-0.252925	0.601437	-0.514372	-1.48044	-2.31049	0.00234347
TG(16:1_38:3)	0.562249	0.476416	-0.141019	0.947692	0.525462	0.0945309	0.688059	-0.458277	0.295983	1.07076	-0.598275	-0.289829	1.75178	-0.428129	-0.3744	-0.088389	0.977382	0.157406	0.267041	-0.0755018	0.416677	0.762224	0.117047	-0.20992	0.252155	0.535962	0.66514	-1.83854	0.0634848	0.755758	-0.550944	-0.138189	0.744529	0.0554838	-1.60175	-1.32524	-0.895703	0.655196	0.638621	0.355653	-0.345524	0.571515	0.0980064	-3.56242	-0.378288	-0.317979	-2.14642	-3.04228	0.0163192
TG(16:1_38:4)	-0.433643	0.14375	-0.504803	0.2555	1.03814	-0.0201449	0.448238	-0.147257	0.262118	0.483211	-0.314594	-0.173496	1.37746	-0.160519	-0.462723	-0.541837	0.61276	-0.437977	-0.49889	-0.840038	-0.0186641	0.69768	-0.290181	0.646946	0.473932	0.0385595	0.738021	-2.7634	0.689445	0.720203	-0.213659	-0.552126	1.21367	0.600958	-1.744	-3.02696	-0.432007	0.129654	1.21838	0.611955	0.649065	-0.214588	-0.515713	-1.71372	0.23807	0.37673	-2.18224	-1.17808	-0.638476
TG(16:1_38:5)	-0.186152	0.116312	-0.378175	0.175446	0.789135	-0.263593	1.02807	-0.916412	-0.414741	1.01361	-0.549431	-1.09258	1.27497	0.603673	-0.263681	-0.394671	0.159397	0.100256	-1.53672	-0.495814	-0.260427	0.751633	-0.625648	-0.839134	1.01633	-0.233912	0.110957	-4.61535	0.249351	0.706708	1.03094	-0.790492	0.52746	0.237142	-0.526066	0.106731	0.19974	0.292702	0.994927	-0.219377	-0.233179	-0.393656	-0.669143	0.353722	-0.963693	-1.01833	-2.19834	-0.167706	-0.578403
TG(17:0_32:1)	-0.634864	0.473235	-1.85737	-0.154236	-0.308386	-1.96024	-0.177095	-1.9048	0.873256	1.38125	-1.8707	0.0373486	0.478756	0.0805287	-0.770861	0.0614031	0.629588	0.473099	-1.66673	-0.234128	0.162072	0.0145125	0.276455	0.980101	1.01055	1.09863	0.045371	-0.487012	-0.319105	0.935419	0.745029	0.716897	0.546791	0.712885	0.0268323	0.608748	-1.411	0.213424	0.402286	-1.74592	-0.339479	-0.0773747	0.250129	-1.11185	-0.505008	-1.58521	-1.36124	-0.826729	-1.85
TG(17:0_34:1)	-1.06334	-1.32314	-0.226832	0.0194685	0.332292	-0.576412	-0.701244	-1.0846	1.33224	0.989111	-1.04277	0.939334	1.12261	0.390551	0.794016	-0.0430971	0.724612	0.31653	-1.35785	-0.779957	0.385698	-0.595606	0.0958145	0.542772	1.69105	0.115347	0.376854	-2.57379	-0.285655	0.249183	0.526294	0.355258	-0.106081	0.615779	-0.704966	0.0252077	-0.578048	0.129579	1.01054	-0.290824	-0.59056	-0.131265	-0.220467	-1.33994	0.44595	-0.785039	-1.83781	-1.96805	-0.645364
TG(17:0_34:2)	-0.228005	-0.466904	-0.222676	0.993836	-0.0704438	-0.266668	-0.376828	-0.756398	0.467272	0.863268	-0.779949	0.0459491	1.33719	-0.0510453	0.297267	0.0142728	0.156871	0.32046	-0.503303	-0.408621	0.954284	-0.0646587	0.0352068	0.695811	0.761125	0.288426	0.834408	-2.20801	0.430127	0.316106	-0.171363	0.400793	0.189829	0.48178	-0.985131	-0.0463168	-0.254353	0.260437	0.735759	-0.0257995	-0.0986049	-0.0848161	0.240123	-0.127012	-0.38067	0.18478	-3.71546	-2.76106	-0.439178
TG(17:0_34:3)	-0.496557	-0.764314	-0.626169	-0.639261	-0.960206	-0.831091	-0.581912	-0.720649	-0.703566	-1.26836	-0.652716	-1.53524	1.34129	-0.906133	-0.798819	0.828571	-0.839049	-0.47979	-0.246431	-1.0347	1.24261	-0.526654	-0.451684	-1.08842	0.916798	-0.882395	-0.568754	-0.254111	-0.369338	0.468392	-0.176807	-0.172985	-0.888252	2.09965	0.826772	-0.533568	0.262972	-0.737417	0.569149	-0.404173	-0.631328	-0.554868	-0.407678	0.858877	-0.168646	-0.0840434	0.362102	1.42682	-0.611498
TG(17:0_36:3)	-0.412279	-0.0608543	-0.28621	0.479096	0.237226	0.25975	0.554435	-0.946998	-0.238026	0.51488	-0.981801	-0.125578	1.00691	0.196537	0.307206	-0.630506	0.780544	0.236494	0.126783	-0.553827	0.803345	-0.0523411	0.547312	0.66609	0.316905	-0.603655	0.456187	-2.61623	0.260325	0.921034	-0.186115	0.065556	0.30774	0.790699	-0.515059	0.833152	-0.783949	0.529288	0.435653	0.030973	0.409089	-0.0332274	0.482586	0.157872	-0.31619	-0.0763146	-3.96782	-3.10754	-1.08871
TG(17:0_36:4)	-1.17101	-0.258231	0.0624781	0.428687	0.124645	-0.363814	0.313159	-0.590409	0.394905	0.925829	-1.31225	-0.52089	1.63521	0.413547	0.103278	-0.715632	0.573861	0.50231	-0.132657	-0.12278	0.416929	-0.45739	0.118425	0.658787	0.20128	-0.360062	0.756761	-2.77416	-0.394655	1.07628	0.32603	0.615904	0.643895	1.14441	-1.39936	-0.51136	-0.746796	0.657205	0.821473	0.0235833	-0.114439	-0.16003	0.833847	-0.273639	-0.256249	-0.494594	-2.14108	-1.4266	-0.675506
TG(17:1_32:1)	-0.136407	0.290799	-1.42564	0.0239563	0.408734	-1.53084	-0.444119	-1.47414	-0.408076	1.15442	-1.43927	-0.231907	0.204751	-0.23745	-0.525168	-0.675602	0.47093	0.274282	-1.2307	0.0402506	-0.0003159	-0.124758	-1.33607	0.315314	1.45327	1.45139	-0.35801	-1.23465	0.399841	0.700592	0.862186	0.750888	0.541986	0.867922	-0.679779	0.491724	-0.969204	-0.226775	1.11722	-1.31168	-0.292508	-0.260005	-1.31348	-0.663298	-1.19077	-1.14734	-0.918316	-0.371743	-1.41811
TG(17:1_34:1)	-0.51291	0.855692	-0.470709	0.753161	0.951038	-0.79802	0.598185	-0.948226	0.564663	0.76275	-0.698904	0.222384	1.50826	-0.202586	0.267276	-0.803793	0.258503	-0.205921	-0.381989	0.21183	0.759289	0.471376	-0.309851	0.938401	1.36553	0.655491	0.411548	-3.13767	-0.457398	1.00099	0.393183	0.348277	-0.194151	0.318244	-1.20206	-0.406836	-1.74799	0.600531	0.471257	0.0960015	-0.432027	-0.0694946	-0.52433	-0.972301	-0.496274	-0.158672	-1.74281	-2.94728	-1.40985
TG(17:1_34:2)	-0.629796	-0.342525	-0.231849	0.606258	0.24858	-0.317412	0.807249	-1.18456	-0.495364	0.769915	-0.841575	0.207552	1.20145	0.226274	0.227928	0.0824215	0.866378	0.365878	-0.102714	-0.652911	0.621304	0.103095	-0.174434	0.889376	0.498671	0.15414	0.473608	-2.85458	-0.216031	0.541324	0.352044	0.722656	0.746842	0.445422	-1.93004	-0.406259	-2.41229	0.602529	1.31181	-0.0736852	0.35736	-0.0482092	0.645994	-1.90258	-0.645236	-0.152876	-2.3275	-1.41678	-0.950506
TG(17:1_34:3)	-0.0926269	-0.458512	-0.269739	-0.28763	-0.726194	-0.549761	-0.209263	-0.398845	-0.375501	-1.14728	-0.306015	-1.51197	-2.05154	-0.652305	-0.505663	-1.0813	-0.560635	-0.0697146	0.249166	-0.827992	-0.375787	-0.133754	-0.0313088	-0.901403	-1.31504	-0.619868	-0.191283	0.238671	0.0812159	-1.34099	0.344305	0.349529	-0.627871	0.230905	1.71568	-0.143202	0.945255	-0.421758	-1.46505	0.0336145	-0.276789	-0.172308	0.0288246	1.75955	0.355458	0.471065	1.08071	2.53564	-0.249692
TG(17:1_36:3)	-1.68336	-0.821237	0.0665779	0.0332911	0.267404	-0.579697	0.320113	-0.919483	0.85216	-0.111719	-1.0693	-0.28422	0.650533	0.304047	0.497132	-1.43991	0.211767	-0.0637042	-0.112584	-0.571311	0.908837	0.0734442	0.0419745	0.436049	0.564913	-0.409313	0.260395	-4.44152	-0.63204	0.501705	0.526289	0.190224	0.718293	0.563166	-0.172363	-0.0157453	-0.0673365	0.477965	1.29566	0.0901963	0.120365	0.135624	0.731627	-0.380528	0.139038	0.12847	-2.12092	-1.2494	-1.34999
TG(17:1_36:4)	-0.0107993	-0.713143	-0.296266	0.226657	-0.227022	-0.323493	0.0558044	-1.02387	-0.0487749	0.915482	-1.71402	-0.0599436	0.965878	0.269755	-0.741846	-1.27349	1.05202	0.472677	-0.22508	-0.342917	0.62299	0.123619	-0.0409791	0.570997	0.171567	0.00904736	-0.0816654	-3.46329	-0.787102	0.367773	0.662785	0.421163	0.978559	0.782837	-0.84348	-0.50342	0.388176	1.43292	1.41295	-0.470044	0.172753	-0.0307379	0.481176	-0.360088	0.103712	-0.645436	-2.95069	-0.357254	-0.46871
TG(18:1_26:0)	0.133632	-0.0759298	-1.54863	-0.0455231	-0.115352	-0.327896	-0.00579119	-0.662425	1.0557	1.54443	-2.78855	1.02522	0.123524	-0.184332	-0.0589234	-0.496872	0.652731	0.574506	-0.97447	-0.711487	0.26957	0.26233	-0.534043	0.156047	0.833593	0.263568	-0.875911	-0.516365	0.704922	0.36037	0.377192	0.150072	0.736563	0.332854	0.197176	-0.406435	-1.06841	0.603189	0.55962	-0.486471	-1.40882	0.349215	-0.280454	-0.0229227	-0.220783	-2.46331	-2.20815	-1.5992	-0.530903
TG(18:1_28:1)	-1.367	0.388577	-1.42602	0.284986	0.636644	-1.51935	-0.0663891	-1.46905	1.0127	1.23722	-1.43811	0.777685	1.1859	-1.55352	0.299147	0.282978	0.908761	0.687354	-1.25309	-0.158186	0.247204	-0.480378	-0.211971	0.796352	1.27424	0.582751	-0.186723	-1.25659	-1.30906	0.712062	0.0625772	-1.21964	0.698239	0.380008	-0.764338	-0.23581	-1.0211	-1.47669	1.08047	0.20211	-0.0775211	-0.222322	0.00723349	-0.749717	-1.21766	-1.17913	-0.975955	-0.491065	-1.41934
TG(18:1_30:0)	0.290376	-0.206641	0.808316	0.366554	-0.0946644	-1.10963	-0.50895	-0.504642	0.912628	1.49262	-0.914154	0.805768	1.73524	0.942572	0.500597	0.485945	1.17895	0.342304	-0.258419	0.0917196	0.685238	-0.215444	-0.237892	0.940283	1.35518	0.0604439	0.112654	-2.64133	-1.06313	0.762738	0.493052	-0.141772	-0.0130099	0.469049	-0.961592	-0.418871	-1.81962	0.272527	0.354517	-1.34804	-0.834333	-0.443038	-1.37427	-0.945606	0.28015	-0.73724	-1.11669	-2.59757	-0.117472
TG(18:1_30:1)	0.125488	0.19249	0.456139	0.866106	0.0877388	-0.55657	0.0213071	-0.391651	0.318685	1.13403	-0.346049	0.857043	1.7153	0.210889	0.746538	0.634141	1.04177	0.395699	-0.110476	0.383014	0.196974	0.246403	0.198305	1.2888	1.13483	0.245111	0.51451	-1.80187	-0.368052	0.716806	0.734361	0.535146	0.43403	0.08451	-2.48908	-2.3085	-0.498387	0.495165	0.483233	-0.614519	-0.485835	-0.317587	-0.509335	-1.58478	0.108401	-0.285214	-1.34619	-3.86623	0.526229
TG(18:1_30:2)	0.49204	0.58458	-0.0541826	0.17114	0.0437369	-0.110432	0.440191	-0.468518	0.33739	0.946675	-0.443843	0.53592	2.2284	-0.767657	0.463158	0.121563	0.84053	0.265998	-0.250721	-0.0638396	-0.172324	-0.366426	-0.0554082	1.01333	1.28378	-0.0133667	-0.165676	-1.40756	0.0208735	0.874446	0.720596	0.431921	0.558676	-0.0749136	-2.06409	-1.50143	-0.730977	0.17736	1.02302	0.153093	-0.668907	-0.726724	0.329794	-1.23747	-0.532083	-0.644274	-1.89453	-2.83164	0.78795
TG(18:1_31:0)	-0.356334	-0.109326	-0.428668	0.298835	-0.0851408	-0.49013	-0.493703	-1.534	0.927978	1.44286	-1.538	0.179218	0.695233	0.523391	0.11132	0.339599	0.28958	0.796033	-1.08994	-0.0567204	0.300526	-0.604918	0.145308	0.70541	1.21072	1.52802	-0.0442771	-2.91477	-0.482883	0.715459	0.549752	0.263711	0.429882	0.727436	-0.183481	0.859573	-2.56537	0.0684195	0.67578	-0.63126	-0.169327	-0.0451775	0.19317	-0.534377	-1.16593	-0.774179	-2.49838	-1.77893	-1.34353
TG(18:1_32:0)	-0.219948	-0.421238	0.827266	0.337814	0.209409	-0.857551	-0.770267	-0.881149	1.39763	1.35466	-0.740662	0.889263	1.4546	1.16729	0.966908	0.681032	1.07479	0.269489	-0.111756	0.227348	0.542419	-0.0395284	-0.234189	0.956598	1.13355	0.0217203	0.281347	-3.09286	-0.896312	0.904467	0.843677	0.269402	0.0905654	0.532273	-1.03747	-0.587878	-1.09493	0.44716	0.577441	-1.06131	-0.407295	-0.0204426	-0.994723	-0.862421	0.47095	-0.658987	-1.03442	-2.32884	0.155908
TG(18:1_32:1)	0.13187	0.171832	0.469872	0.700197	0.470312	-0.331327	-0.0123136	-0.448381	0.5256	1.06268	-0.285653	0.668117	1.54402	0.267259	0.837904	0.434052	0.971414	0.488439	0.0493035	0.364409	0.162309	0.369715	0.156666	1.08637	1.07042	0.0675097	0.627478	-1.85757	-0.332171	0.804758	0.732086	0.624464	0.349842	0.0773161	-1.89355	-2.38937	-0.287433	0.521342	0.685917	-0.330548	-0.252602	-0.0800322	-0.35575	-1.3222	0.0917529	-0.232384	-1.1328	-4.05334	0.573387
TG(18:1_32:2)	0.179573	-0.0106087	0.218291	0.66983	0.468048	-0.303878	0.141843	-0.56179	-0.00134573	0.876365	-0.337363	0.428629	1.88053	-0.303064	0.78825	0.205323	0.847391	0.457127	-0.257769	0.10128	-0.0523267	0.2292	0.221736	0.90627	1.05056	-0.0836093	0.606455	-1.54182	-0.282929	0.772099	0.679446	0.738452	0.787292	0.0417709	-2.64529	-2.35445	-0.125326	0.31266	0.52366	0.0396181	0.144614	-0.0955702	0.129994	-1.24802	-0.225851	-0.160212	-1.63372	-3.68022	0.64764
TG(18:1_32:3)	-0.807556	0.271553	0.135808	0.31127	0.388718	-0.553534	-0.0123614	-1.28085	0.180503	0.786041	-1.39436	0.0791713	1.29762	0.674609	0.087228	-0.341885	0.540775	0.723612	-1.02191	-0.228314	0.460776	0.0764428	0.0964057	0.626848	0.921954	0.304162	0.629395	-2.25269	-1.76626	0.960314	0.306111	0.0577109	0.893166	0.43393	-0.948739	-0.602397	-0.856045	0.497259	0.624172	-0.343201	0.488474	-0.717338	0.161052	-0.29319	-0.856934	-0.401295	-3.1604	-2.94375	-0.497418
TG(18:1_33:0)	-0.460441	0.125692	-0.0296434	-0.232592	0.390669	-0.742571	-1.21571	-0.858116	1.87537	0.947012	-2.03286	0.295663	1.05371	-0.0805297	0.340364	-0.0581074	0.579791	-0.0822056	-1.29201	-0.191018	0.561542	-0.175988	-0.373556	0.910806	1.08783	0.120204	0.654137	-3.64806	-0.209181	0.701369	0.266832	0.124912	-0.0217234	0.649278	-0.203304	1.19539	-0.797669	0.281187	0.628273	-0.334709	-0.395548	0.161641	-0.0932428	-0.743327	-0.854059	-0.422302	-1.6453	-2.24042	-0.887478
TG(18:1_33:1)	-0.450404	-0.00857974	-0.176408	0.508017	0.341646	-0.504135	0.34085	-0.772735	0.396227	0.679642	-0.474301	0.274324	1.52639	0.460911	0.18586	-0.307272	1.001	-0.180752	-0.395777	0.196436	0.430103	-0.201219	0.17288	0.320426	1.08108	0.353502	0.572527	-2.87528	-0.373911	0.56464	0.171737	0.336779	0.13264	0.260976	-1.53881	-0.401509	-0.596265	0.482379	0.902754	0.0928202	0.122557	0.0732134	0.18892	-0.724408	-0.600425	0.0588647	-1.77449	-4.17793	-1.09986
[truncated: 536 more rows]
[truncated: 11 more columns]

## Sheet: Table S2B
Table S2B: Differentially Expressed Metabolites Identified by Univariate Analysis with Statistical Significance (p < 0.05) (24 hours)
ID	t.stat	FC	log2(FC)	p.value	log10p	FDR
C10:2	11.807	0.40429	-1.3065	4.6223e-17	16.335	2.7642e-14
LysoPC a C20:3	9.6619	0.45482	-1.1366	1.0929e-13	12.961	3.005e-11
[truncated: 596 more rows]

## Sheet: Table S2C
Table S2C: VIP Scores for Metabolites Discriminating E. coli-Infected and Control Groups in PLS-DA Analysis (24 hours)
[truncated: 599 more rows]

[truncated: 11 more sheets: Table S2D, Table S2E, Table S2F, Table S2G, Table S3A, Table S3B, Table S3C, Table S3D, Table S3E, Table S3F, Table S3G]
